# Supplementary material for: Crystal structure of alluaudite-type NaMg3(HPO4)2(PO4)
Source: Acta Crystallogr E Crystallogr Commun. 2015 Jun 20;71(Pt 7):813–5. doi: 10.1107/S205698901501155X (PMC4518993; doi:10.1107/S205698901501155X)
Supplement: Supplementary file 1 [file e-71-00813-sup1.cif]

##############################################################################
#                                                                            #
# This CIF contains the data in a paper accepted for publication in          #
# Acta Crystallographica Section E. It conforms to the requirements of       #
# Notes for Authors for Acta Crystallographica Section E, and has been       #
# peer reviewed under the auspices of the IUCr Commission on Journals.       #
#                                                                            #
# Full details of the Crystallographic Information File format               #
# are given in the paper "The Crystallographic Information File (CIF):       #
# a New Standard Archive File for Crystallography" by S. R. Hall, F. H.      #
# Allen and I. D. Brown [Acta Cryst. (1991), A47, 655-685].                  #
#                                                                            #
# The current version of the core CIF dictionary is obtainable from          #
# ftp://ftp.iucr.org/pub/cif_core.dic.                                       #
#                                                                            #
# Software is freely available for graphical display of the structure(s)     #
# in this CIF. For information consult the CIF software page                 #
# http://www.iucr.org/resources/cif/software.                                #
#                                                                            #
# This file may be used for bona fide research purposes within the           #
# scientific community so long as proper attribution is given to the journal # 
# article from which it was obtained.                                        #
#                                                                            #
##############################################################################
data_I
_audit_creation_method     SHELXL-2013
_journal_date_recd_electronic     2015-06-08
_journal_date_accepted     2015-06-15
_journal_name_full     'Acta Crystallographica, Section E'
_journal_year     2015
_journal_volume     71
_journal_issue      7
_journal_page_first     813
_journal_page_last     815
_journal_paper_category     GI
_journal_paper_doi     10.1107/S205698901501155X
_journal_coeditor_code     WM5174
_publ_contact_author_name     'Ahmed Ould Saleck'
_publ_contact_author_address
;
Laboratoire de Chimie du Solide Appliqu\'ee,
Facult\'e des Sciences, Universit\'e Mohammed V
Avenue Ibn Battouta, B.P. 1014, Rabat, Maroc
;
_publ_contact_author_email     'a_ouldsaleck@yahoo.fr'
_publ_contact_author_fax     '212 537 77 54 40'
_publ_contact_author_phone     '212 537 77 54 40'
_publ_section_title
;
Crystal structure of alluaudite-type NaMg~3~(HPO~4~)~2~(PO~4~)
;
loop_
    _publ_author_name
    _publ_author_address
    'Ould Saleck, Ahmed'
;
Laboratoire de Chimie du Solide Appliqu\'ee,
Facult\'e des Sciences, Universit\'e Mohammed V
Avenue Ibn Battouta, BP 1014, Rabat, Morocco
Laboratoire des Mat\'eriaux C\'eramiques et Proc\'ed\'es Associ\'es, EA2443
Universit\'e de Valenciennes et du Hainaut-Cambr\'esis,
Boulevard Charles de Gaulle, BP 59600, Maubeuge, France
;
    'Assani, Abderrazzak'
;
Laboratoire de Chimie du Solide Appliqu\'ee,
Facult\'e des Sciences, Universit\'e Mohammed V
Avenue Ibn Battouta, BP 1014, Rabat, Morocco
;
    'Saadi, Mohamed'
;
Laboratoire de Chimie du Solide Appliqu\'ee,
Facult\'e des Sciences, Universit\'e Mohammed V
Avenue Ibn Battouta, BP 1014, Rabat, Morocco
;
    'Mercier, Cyrille'
;
Laboratoire des Mat\'eriaux C\'eramiques et Proc\'ed\'es Associ\'es, EA2443
Universit\'e de Valenciennes et du Hainaut-Cambr\'esis,
Boulevard Charles de Gaulle, BP 59600, Maubeuge, France
;
    'Follet, Claudine'
;
Laboratoire des Mat\'eriaux C\'eramiques et Proc\'ed\'es Associ\'es, EA2443
Universit\'e de Valenciennes et du Hainaut-Cambr\'esis,
Boulevard Charles de Gaulle, BP 59600, Maubeuge, France
;
    'El Ammari, Lahcen'
;
Laboratoire de Chimie du Solide Appliqu\'ee,
Facult\'e des Sciences, Universit\'e Mohammed V
Avenue Ibn Battouta, BP 1014, Rabat, Morocco
;
_publ_section_synopsis
;
NaMg~3~(PO~4~)(HPO~4~)~2~ crystallizes in the alluaudite-type structure. Two
types of [MgO~6~] octahedra, one [NaO~10~] polyhedron, one orthophosphate and
one hydrogenphosphate tetrahedron form the structural set-up.
;
_chemical_name_systematic
;
Sodium trimagnesium bis(hydrogen phosphate) phosphate
;
_chemical_name_common     ?
_chemical_formula_sum     'H2 Mg3 Na O12 P3'
_chemical_formula_structural     'Mg3 Na (P O4) (H P O4)2'
_chemical_formula_iupac     'Na Mg3 (H P O4)2 (P O4)'
_chemical_formula_weight     382.85
_chemical_melting_point     ?
_shelx_space_group_comment
;
The symmetry employed for this shelxl refinement is uniquely defined
by the following loop, which should always be used as a source of
symmetry information in preference to the above space-group names.
They are only intended as comments.
;
_space_group_crystal_system     monoclinic
_space_group_name_H-M_alt     'C 2/c'
_space_group_name_Hall     '-C 2yc'
loop_
    _space_group_symop_operation_xyz
    'x, y, z'
    '-x, y, -z+1/2'
    'x+1/2, y+1/2, z'
    '-x+1/2, y+1/2, -z+1/2'
    '-x, -y, -z'
    'x, -y, z-1/2'
    '-x+1/2, -y+1/2, -z'
    'x+1/2, -y+1/2, z-1/2'
_cell_length_a     11.8064(6)
_cell_length_b     12.0625(7)
_cell_length_c     6.4969(4)
_cell_angle_alpha     90
_cell_angle_beta     113.805(2)
_cell_angle_gamma     90
_cell_volume     846.54(8)
_cell_formula_units_Z     4
_cell_measurement_reflns_used     1291
_cell_measurement_theta_min     2.531
_cell_measurement_theta_max     30.502
_cell_measurement_temperature     296(2)
_exptl_crystal_description     block
_exptl_crystal_colour     'colourless'
_exptl_crystal_size_max     0.36
_exptl_crystal_size_mid     0.24
_exptl_crystal_size_min     0.18
_exptl_crystal_density_diffrn     3.004
_exptl_crystal_F_000     760
_exptl_absorpt_coefficient_mu     1.055
_exptl_absorpt_correction_type     multi-scan
_exptl_absorpt_process_details
;
(<i>SADABS</i>; Bruker, 2009)
;
_exptl_absorpt_correction_T_min     0.5037
_exptl_absorpt_correction_T_max     0.7475
_exptl_special_details     ?
_diffrn_ambient_temperature     296(2)
_diffrn_radiation_type     MoK\a
_diffrn_radiation_wavelength     0.71073
_diffrn_radiation_source     'fine-focus sealed tube'
_diffrn_radiation_monochromator     graphite
_diffrn_measurement_device_type     'Bruker X8 APEX'
_diffrn_measurement_method     '\f and \w scans'
_diffrn_reflns_number     9797
_diffrn_reflns_av_R_equivalents     0.0384
_diffrn_reflns_theta_min     2.531
_diffrn_reflns_theta_max     30.502
_diffrn_reflns_theta_full     25.242
_diffrn_measured_fraction_theta_max     1.000
_diffrn_measured_fraction_theta_full     1.000
_diffrn_reflns_limit_h_min     -16
_diffrn_reflns_limit_h_max     16
_diffrn_reflns_limit_k_min     -17
_diffrn_reflns_limit_k_max     17
_diffrn_reflns_limit_l_min     -9
_diffrn_reflns_limit_l_max     8
_refine_special_details     ?
_reflns_number_total     1291
_reflns_number_gt     1138
_reflns_threshold_expression     'I > 2\s(I)'
_refine_ls_structure_factor_coef     Fsqd
_refine_ls_matrix_type     full
_refine_ls_R_factor_all     0.0304
_refine_ls_R_factor_gt     0.0250
_refine_ls_wR_factor_gt     0.0688
_refine_ls_wR_factor_ref     0.0719
_refine_ls_goodness_of_fit_ref     1.091
_refine_ls_restrained_S_all     1.091
_refine_ls_number_reflns     1291
_refine_ls_number_parameters     88
_refine_ls_number_restraints     0
_refine_ls_hydrogen_treatment     constr
_refine_ls_weighting_scheme     calc
_refine_ls_weighting_details
              'w=1/[\s^2^(Fo^2^)+(0.0362P)^2^+1.4203P] where P=(Fo^2^+2Fc^2^)/3'
_atom_sites_solution_hydrogens     difmap
_atom_sites_solution_primary     ?
_atom_sites_solution_secondary     ?
_refine_ls_shift/su_max     0.000
_refine_ls_shift/su_mean     0.000
_refine_diff_density_max     0.568
_refine_diff_density_min     -0.543
_refine_ls_extinction_method     none
_refine_ls_extinction_coef     .
loop_
    _atom_type_symbol
    _atom_type_description
    _atom_type_scat_dispersion_real
    _atom_type_scat_dispersion_imag
    _atom_type_scat_source
    'O' 'O' 0.0106 0.0060
                         'International Tables Vol C Tables 4.2.6.8 and 6.1.1.4'
    'Na' 'Na' 0.0362 0.0249
                         'International Tables Vol C Tables 4.2.6.8 and 6.1.1.4'
    'Mg' 'Mg' 0.0486 0.0363
                         'International Tables Vol C Tables 4.2.6.8 and 6.1.1.4'
    'P' 'P' 0.1023 0.0942
                         'International Tables Vol C Tables 4.2.6.8 and 6.1.1.4'
    'H' 'H' 0.0000 0.0000
                         'International Tables Vol C Tables 4.2.6.8 and 6.1.1.4'
_computing_data_collection
;
APEX2 (Bruker, 2009)
;
_computing_cell_refinement
;
SAINT (Bruker, 2009)
;
_computing_data_reduction
;
SAINT (Bruker, 2009)
;
_computing_structure_solution
;
SHELXS (Sheldrick, 2008)
;
_computing_structure_refinement
;
SHELXL2013 (Sheldrick, 2015)
;
_computing_molecular_graphics
;
ORTEP-3 for Windows (Farrugia, 2012) and DIAMOND (Brandenburg,
2006)
;
_computing_publication_material
;
publCIF (Westrip, 2010)
;
loop_
    _atom_site_type_symbol
    _atom_site_label
    _atom_site_fract_x
    _atom_site_fract_y
    _atom_site_fract_z
    _atom_site_U_iso_or_equiv
    _atom_site_adp_type
    _atom_site_calc_flag
    _atom_site_occupancy
    _atom_site_disorder_assembly
    _atom_site_disorder_group
    Mg Mg1 0.0000 0.27947(7) 0.2500 0.00857(18) Uani d 1 . .
    Mg Mg2 0.29000(6) 0.66219(5) 0.37489(10) 0.00643(14) Uani d 1 . .
    Na Na1 0.5000 0.52321(14) 0.7500 0.0308(4) Uani d 1 . .
    P P1 0.0000 0.68659(5) 0.2500 0.00564(14) Uani d 1 . .
    P P2 0.28093(4) 0.38887(3) 0.38603(7) 0.00494(11) Uani d 1 . .
    O O1 0.03662(11) 0.75858(10) 0.4624(2) 0.0078(2) Uani d 1 . .
    O O2 0.10795(12) 0.61003(10) 0.2634(2) 0.0084(2) Uani d 1 . .
    O O3 0.34567(12) 0.32859(10) 0.6116(2) 0.0073(2) Uani d 1 . .
    O O4 0.14051(11) 0.40754(10) 0.3420(2) 0.0085(2) Uani d 1 . .
    H H4 0.1241 0.4816 0.3033 0.013 Uiso d 1 . .
    O O5 0.28443(11) 0.32046(10) 0.1916(2) 0.0068(2) Uani d 1 . .
    O O6 0.34273(12) 0.50140(10) 0.4000(2) 0.0076(2) Uani d 1 . .
loop_
    _atom_site_aniso_label
    _atom_site_aniso_U_11
    _atom_site_aniso_U_22
    _atom_site_aniso_U_33
    _atom_site_aniso_U_12
    _atom_site_aniso_U_13
    _atom_site_aniso_U_23
    Mg1 0.0081(4) 0.0088(4) 0.0094(4) 0.000 0.0041(3) 0.000
    Mg2 0.0073(3) 0.0057(3) 0.0067(3) 0.0004(2) 0.0031(2) 0.0001(2)
    Na1 0.0118(6) 0.0691(11) 0.0091(6) 0.000 0.0016(5) 0.000
    P1 0.0051(3) 0.0063(3) 0.0044(3) 0.000 0.0007(2) 0.000
    P2 0.0060(2) 0.00431(19) 0.0043(2) -0.00006(14) 0.00177(16) -0.00011(14)
    O1 0.0063(6) 0.0110(5) 0.0054(5) -0.0010(4) 0.0014(5) -0.0022(4)
    O2 0.0060(6) 0.0073(5) 0.0114(6) 0.0010(4) 0.0031(5) -0.0007(4)
    O3 0.0086(6) 0.0080(5) 0.0049(5) 0.0020(4) 0.0024(5) 0.0016(4)
    O4 0.0073(6) 0.0058(5) 0.0131(6) 0.0009(4) 0.0048(5) 0.0004(5)
    O5 0.0077(6) 0.0077(5) 0.0052(5) 0.0003(4) 0.0028(5) -0.0009(4)
    O6 0.0083(6) 0.0051(5) 0.0093(6) -0.0014(4) 0.0035(5) -0.0002(4)
_geom_special_details
;
All e.s.d.'s (except the e.s.d. in the dihedral angle between two l.s. planes)
are estimated using the full covariance matrix. The cell e.s.d.'s are taken
into account individually in the estimation of e.s.d.'s in distances, angles
and torsion angles; correlations between e.s.d.'s in cell parameters are only
used when they are defined by crystal symmetry. An approximate (isotropic)
treatment of cell e.s.d.'s is used for estimating e.s.d.'s involving l.s.
planes.
;
loop_
    _geom_bond_atom_site_label_1
    _geom_bond_atom_site_label_2
    _geom_bond_site_symmetry_2
    _geom_bond_distance
    _geom_bond_publ_flag
    Mg1 O3 8_455 2.1224(13) y
    Mg1 O3 7_556 2.1224(13) ?
    Mg1 O1 6_565 2.1312(12) y
    Mg1 O1 5_566 2.1312(12) ?
    Mg1 O4 2 2.1669(14) ?
    Mg1 O4 . 2.1669(14) y
    Mg2 O6 . 2.0234(13) y
    Mg2 O3 6_565 2.0686(13) y
    Mg2 O2 . 2.0696(14) y
    Mg2 O5 4 2.0729(13) y
    Mg2 O5 6_566 2.0955(13) y
    Mg2 O1 7_566 2.1153(14) y
    Na1 O6 . 2.2974(13) y
    Na1 O6 2_656 2.2974(13) ?
    Na1 O6 6_566 2.4386(13) ?
    Na1 O6 5_666 2.4386(13) y
    Na1 O3 . 2.8840(19) y
    Na1 O3 2_656 2.8840(19) ?
    Na1 O1 8_566 2.922(2) y
    Na1 O1 7_566 2.922(2) ?
    P1 O1 2 1.5372(12) y
    P1 O1 . 1.5372(12) y
    P1 O2 2 1.5476(13) y
    P1 O2 . 1.5476(13) y
    P2 O5 . 1.5234(12) y
    P2 O6 . 1.5263(12) y
    P2 O3 . 1.5349(13) y
    P2 O4 . 1.5806(13) y
    O4 H4 . 0.9269 ?
loop_
    _geom_angle_atom_site_label_1
    _geom_angle_atom_site_label_2
    _geom_angle_atom_site_label_3
    _geom_angle_site_symmetry_1
    _geom_angle_site_symmetry_3
    _geom_angle
    _geom_angle_publ_flag
    O3 Mg1 O3 8_455 7_556 104.23(8) ?
    O3 Mg1 O1 8_455 6_565 86.53(5) ?
    O3 Mg1 O1 7_556 6_565 78.23(5) ?
    O3 Mg1 O1 8_455 5_566 78.23(5) ?
    O3 Mg1 O1 7_556 5_566 86.53(5) ?
    O1 Mg1 O1 6_565 5_566 155.13(8) ?
    O3 Mg1 O4 8_455 2 83.70(5) ?
    O3 Mg1 O4 7_556 2 170.20(5) ?
    O1 Mg1 O4 6_565 2 108.38(5) ?
    O1 Mg1 O4 5_566 2 89.53(5) ?
    O3 Mg1 O4 8_455 . 170.20(5) ?
    O3 Mg1 O4 7_556 . 83.70(5) ?
    O1 Mg1 O4 6_565 . 89.53(5) ?
    O1 Mg1 O4 5_566 . 108.38(5) ?
    O4 Mg1 O4 2 . 89.05(7) ?
    O6 Mg2 O3 . 6_565 85.88(5) ?
    O6 Mg2 O2 . . 88.80(5) ?
    O3 Mg2 O2 6_565 . 111.03(6) ?
    O6 Mg2 O5 . 4 172.05(6) ?
    O3 Mg2 O5 6_565 4 91.58(5) ?
    O2 Mg2 O5 . 4 85.07(5) ?
    O6 Mg2 O5 . 6_566 98.45(5) ?
    O3 Mg2 O5 6_565 6_566 162.38(6) ?
    O2 Mg2 O5 . 6_566 86.23(5) ?
    O5 Mg2 O5 4 6_566 86.22(5) ?
    O6 Mg2 O1 . 7_566 100.87(6) ?
    O3 Mg2 O1 6_565 7_566 79.79(5) ?
    O2 Mg2 O1 . 7_566 166.18(6) ?
    O5 Mg2 O1 4 7_566 86.06(5) ?
    O5 Mg2 O1 6_566 7_566 82.62(5) ?
    O6 Na1 O6 . 2_656 166.85(10) ?
    O6 Na1 O6 . 6_566 86.56(4) ?
    O6 Na1 O6 2_656 6_566 91.84(4) ?
    O6 Na1 O6 . 5_666 91.84(4) ?
    O6 Na1 O6 2_656 5_666 86.56(4) ?
    O6 Na1 O6 6_566 5_666 166.01(10) ?
    O6 Na1 O3 . . 56.06(5) ?
    O6 Na1 O3 2_656 . 111.84(7) ?
    O6 Na1 O3 6_566 . 62.51(5) ?
    O6 Na1 O3 5_666 . 105.27(6) ?
    O6 Na1 O3 . 2_656 111.84(7) ?
    O6 Na1 O3 2_656 2_656 56.06(5) ?
    O6 Na1 O3 6_566 2_656 105.27(6) ?
    O6 Na1 O3 5_666 2_656 62.51(5) ?
    O3 Na1 O3 . 2_656 71.02(6) ?
    O6 Na1 O1 . 8_566 118.48(6) ?
    O6 Na1 O1 2_656 8_566 74.30(5) ?
    O6 Na1 O1 6_566 8_566 84.97(5) ?
    O6 Na1 O1 5_666 8_566 107.88(6) ?
    O3 Na1 O1 . 8_566 146.62(4) ?
    O3 Na1 O1 2_656 8_566 129.17(3) ?
    O6 Na1 O1 . 7_566 74.30(5) ?
    O6 Na1 O1 2_656 7_566 118.48(7) ?
    O6 Na1 O1 6_566 7_566 107.88(6) ?
    O6 Na1 O1 5_666 7_566 84.97(5) ?
    O3 Na1 O1 . 7_566 129.17(3) ?
    O3 Na1 O1 2_656 7_566 146.62(4) ?
    O1 Na1 O1 8_566 7_566 51.46(6) ?
    O1 P1 O1 2 . 111.21(10) ?
    O1 P1 O2 2 2 111.07(7) ?
    O1 P1 O2 . 2 108.34(7) ?
    O1 P1 O2 2 . 108.34(7) ?
    O1 P1 O2 . . 111.07(7) ?
    O2 P1 O2 2 . 106.73(10) ?
    O5 P2 O6 . . 111.03(7) ?
    O5 P2 O3 . . 111.42(7) ?
    O6 P2 O3 . . 108.82(7) ?
    O5 P2 O4 . . 107.74(7) ?
    O6 P2 O4 . . 108.99(7) ?
    O3 P2 O4 . . 108.78(7) ?
loop_
    _geom_hbond_atom_site_label_D
    _geom_hbond_atom_site_label_H
    _geom_hbond_atom_site_label_A
    _geom_hbond_site_symmetry_A
    _geom_hbond_distance_DH
    _geom_hbond_distance_HA
    _geom_hbond_distance_DA
    _geom_hbond_angle_DHA
    O4 H4 O2 . 0.93 1.57 2.4932(17) 173.7
_shelx_hkl_file
;
  -2   0   0  871.91   26.50
   2   0   0  933.21   26.10
   2   0   0  950.60   24.90
   2   0   0  925.91   26.60
   2   0   0  899.51   26.50
   2   0   0  939.11   23.90
  -2   0   0  909.61   24.90
  -2   0   0  884.81   26.60
  -2   0   0  865.41   26.00
   4   0   0 1438.66   43.10
  -4   0   0 1456.35   42.80
  -4   0   0 1559.24   41.00
  -4   0   0 1371.06   43.60
  -4   0   0 1421.76   43.30
   4   0   0 1520.05   42.70
   4   0   0 1526.45   40.70
  -6   0   0 1991.00   52.99
  -6   0   0 1866.81   55.19
  -6   0   0 1875.81   49.90
  -6   0   0 1868.91   57.39
   6   0   0 1837.92   54.89
  -6   0   0 1895.71   49.80
  -6   0   0 1752.62   56.49
  -6   0   0 1850.21   55.49
   6   0   0 1838.92   51.89
  -8   0   0  806.52   30.60
  -8   0   0  754.62   29.70
  -8   0   0  774.62   26.20
   8   0   0  787.62   25.10
  -8   0   0  756.42   27.00
   8   0   0  799.82   25.60
 -10   0   0  830.42   27.30
 -10   0   0  812.42   29.10
 -10   0   0  729.93   32.00
 -10   0   0  776.82   33.10
 -12   0   0  119.79   15.00
 -12   0   0  103.19   14.40
 -14   0   0 1339.77   55.79
 -14   0   0 1334.17   54.29
 -16   0   0  290.87   28.20
 -16   0   0  305.67   28.80
   1  -1   0   72.49    3.20
  -1  -1   0   69.59    3.50
   1  -1   0   81.19    3.50
   1  -1   0   72.69    3.00
  -1  -1   0   71.39    3.10
  -1  -1   0   72.29    3.70
   1  -1   0   76.69    2.80
  -1  -1   0   77.69    3.00
   1  -1   0   78.29    2.90
  -1  -1   0   77.39    3.00
  -1  -1   0   72.99    3.40
  -1  -1   0   73.39    3.20
  -1   1   0   71.59    2.80
  -1   1   0   78.49    3.20
   1   1   0   76.39    3.00
  -1   1   0   74.29    3.50
   1   1   0   73.69    3.60
  -1   1   0   72.99    2.80
   1   1   0   81.59    3.20
   1   1   0   73.69    3.40
  -1   1   0   73.89    3.00
   1   1   0   77.69    3.60
   1   1   0   77.59    3.10
   1   1   0   76.09    3.10
  -3  -1   0  949.60   30.10
  -3  -1   0  941.61   26.80
  -3  -1   0  992.00   28.00
  -3  -1   0  938.51   30.10
   3  -1   0 1075.59   29.60
  -3  -1   0  959.80   29.80
   3  -1   0 1020.10   27.60
  -3  -1   0  955.40   26.80
   3   1   0  969.20   30.10
   3   1   0  988.40   29.80
  -3   1   0 1021.70   27.50
  -3   1   0  959.40   29.30
  -3   1   0  998.40   28.40
   3   1   0  987.10   26.80
   3   1   0  961.30   27.80
   3   1   0 1013.30   26.80
  -3   1   0 1032.70   27.80
  -3   1   0  998.50   28.00
   3   1   0  964.90   28.00
  -5  -1   0 3376.96   97.79
  -5  -1   0 3622.54   92.59
  -5  -1   0 3422.06   90.89
  -5  -1   0 3327.67   99.49
   5  -1   0 3433.56   91.49
  -5  -1   0 3413.86   97.49
  -5   1   0 3515.25   91.99
   5   1   0 3382.46   91.89
  -5   1   0 3389.46   95.49
  -5   1   0 3455.35   97.79
  -5   1   0 3364.06   97.39
  -5   1   0 3675.73   92.19
  -5   1   0 3339.87   96.69
   5   1   0 3360.06   99.09
  -7  -1   0  673.93   26.80
  -7  -1   0  712.73   24.70
   7  -1   0  721.83   22.60
  -7  -1   0  675.83   25.10
   7   1   0  697.23   24.00
  -7   1   0  717.93   20.40
  -7   1   0  674.73   22.30
  -7   1   0  678.53   23.20
  -7   1   0  756.72   25.00
  -7   1   0  710.33   26.30
  -7   1   0  664.23   26.50
   7   1   0  722.33   22.90
  -9  -1   0  115.69    8.30
  -9  -1   0  114.09   12.30
  -9  -1   0  102.59   10.00
  -9  -1   0  118.19   12.10
   9  -1   0  112.09    7.40
   9   1   0  104.29    7.20
  -9   1   0  113.09    7.90
  -9   1   0  117.09    6.40
   9   1   0  123.19    7.70
  -9   1   0  119.49   12.10
  -9   1   0  103.09   11.40
 -11  -1   0  166.88   16.10
 -11  -1   0  131.09   14.60
 -11  -1   0  190.58   12.70
 -11   1   0  152.28   15.10
 -11   1   0  144.29   15.60
 -13  -1   0  146.19   16.80
 -13  -1   0  130.09   16.60
 -13   1   0  213.78   20.90
 -13   1   0  159.08   17.60
 -15  -1   0   -5.10    7.50
 -15  -1   0   17.60    9.80
 -15   1   0   10.20    8.50
 -15   1   0    1.00    7.80
   0  -2   0 1065.19   29.90
   0  -2   0 1063.99   28.70
   0  -2   0 1112.89   31.30
   0  -2   0 1045.10   28.80
   0  -2   0 1145.09   30.70
   0  -2   0 1079.69   32.40
   0  -2   0 1050.89   30.70
   0   2   0 1130.59   30.80
   0   2   0 1071.99   30.60
   0   2   0 1128.99   30.00
   0   2   0 1101.99   28.90
   0   2   0 1071.99   31.20
   0   2   0 1034.70   32.30
   2  -2   0  358.96   11.60
  -2  -2   0  336.37   12.50
  -2  -2   0  321.67   12.60
  -2  -2   0  334.77   10.90
   2  -2   0  324.37   10.90
  -2  -2   0  327.57   12.20
  -2  -2   0  340.87   10.90
  -2  -2   0  359.86   11.50
   2  -2   0  341.17   12.00
   2  -2   0  350.16   10.80
  -2  -2   0  323.37   11.00
   2   2   0  347.37   11.00
  -2   2   0  349.67   11.20
   2   2   0  363.76   11.00
   2   2   0  329.87   12.60
  -2   2   0  330.37   10.80
  -2   2   0  342.67   12.10
   2   2   0  337.47   11.30
   2   2   0  331.87   10.90
  -2   2   0  338.97   10.80
  -2   2   0  342.47    9.80
  -2   2   0  338.17   11.40
  -4  -2   0 2137.99   56.99
   4  -2   0 2079.89   56.09
  -4  -2   0 2018.20   60.59
  -4  -2   0 2061.59   55.89
  -4  -2   0 1991.00   60.29
  -4  -2   0 2019.30   61.79
  -4  -2   0 2071.79   54.49
  -4   2   0 1996.30   58.59
  -4   2   0 2114.49   56.39
  -4   2   0 2025.00   59.99
  -4   2   0 2023.90   58.19
   4   2   0 2021.20   56.49
   4   2   0 2081.39   55.69
  -4   2   0 2145.09   56.99
   4   2   0 2147.89   61.69
  -4   2   0 1976.20   56.59
   4   2   0 2089.69   56.29
  -6  -2   0   23.80    5.40
  -6  -2   0   19.40    4.10
  -6  -2   0   22.00    3.70
   6  -2   0   27.00    3.70
  -6  -2   0   16.90    4.20
  -6  -2   0   22.60    2.20
  -6   2   0   18.70    4.30
  -6   2   0   23.80    2.10
   6   2   0   15.70    3.30
  -6   2   0   26.70    3.40
  -6   2   0   22.70    2.90
   6   2   0   19.90    3.50
  -6   2   0   19.90    4.70
  -6   2   0   27.40    4.00
  -8  -2   0    3.30    3.80
  -8  -2   0    4.80    3.30
  -8  -2   0    1.30    4.10
   8  -2   0   -0.90    2.00
  -8   2   0    2.30    1.80
  -8   2   0   -1.80    3.20
   8   2   0   -2.70    1.80
   8   2   0    2.70    2.60
  -8   2   0    1.00    1.10
  -8   2   0    4.30    4.20
  -8   2   0   -1.70    1.90
 -10  -2   0  162.18   12.40
 -10  -2   0  155.18   15.20
 -10  -2   0  178.28   11.50
 -10  -2   0  172.38   16.40
 -10   2   0  184.18   14.30
 -10   2   0  163.28   12.80
 -10   2   0  180.58    9.80
 -12  -2   0   16.40    7.80
 -12  -2   0   22.10    7.20
 -12  -2   0   14.30    7.30
 -12   2   0   20.60    7.70
 -12   2   0   27.60    8.80
 -14  -2   0   18.60    8.20
 -14  -2   0   15.50    9.20
 -14   2   0   21.20    9.50
 -14   2   0    6.20    7.20
 -16  -2   0   13.20    9.70
 -16  -2   0    7.00   11.00
 -16   2   0    4.40    8.00
 -16   2   0   -8.20    7.80
  -1  -3   0  663.43   20.20
   1  -3   0  649.93   20.80
   1  -3   0  668.83   20.20
  -1  -3   0  635.14   20.30
  -1  -3   0  653.03   20.00
  -1  -3   0  627.14   21.20
  -1  -3   0  616.94   19.10
   1  -3   0  656.53   18.30
   1  -3   0  656.93   19.60
   1  -3   0  648.24   20.50
  -1  -3   0  611.54   21.80
  -1  -3   0  637.14   18.60
  -1   3   0  654.13   20.90
   1   3   0  605.84   18.60
   1   3   0  664.03   21.90
   1   3   0  683.23   21.00
   1   3   0  646.94   19.90
  -1   3   0  670.23   19.70
  -1   3   0  624.04   20.20
  -1   3   0  669.13   19.80
   3  -3   0 3656.23   94.89
  -3  -3   0 3346.67  101.29
   3  -3   0 3426.66   94.49
  -3  -3   0 3367.46   89.19
  -3  -3   0 3410.66   98.69
  -3  -3   0 3451.65   93.89
  -3  -3   0 3353.46   96.99
   3  -3   0 3482.45   92.39
  -3   3   0 3347.47   96.79
   3   3   0 3487.15  101.19
   3   3   0 3524.35   90.69
   3   3   0 3388.06   92.79
  -3   3   0 3406.46   98.19
  -3   3   0 3432.56   94.69
  -3   3   0 3687.53   92.89
   3   3   0 3549.04   93.69
  -3   3   0 3565.84   93.99
  -5  -3   0  509.25   20.80
   5  -3   0  545.25   17.90
  -5  -3   0  547.85   18.30
  -5  -3   0  554.44   21.30
  -5  -3   0  502.65   20.80
  -5  -3   0  561.44   17.20
  -5   3   0  532.45   16.10
   5   3   0  561.44   18.70
  -5   3   0  543.55   16.10
   5   3   0  530.05   18.90
   5   3   0  554.04   16.90
  -5   3   0  507.35   18.90
   5   3   0  564.34   20.60
  -5   3   0  535.95   20.60
  -5   3   0  573.14   18.60
   7  -3   0 3938.91  102.79
  -7  -3   0 3807.12  101.89
  -7  -3   0 3708.53  111.29
  -7  -3   0 3723.33  111.29
  -7  -3   0 3738.43  100.09
  -7  -3   0 3724.43  113.29
   7   3   0 3859.41  112.69
  -7   3   0 3879.01  104.09
  -7   3   0 3954.00  111.09
   7   3   0 3632.84  103.39
  -7   3   0 3826.02  108.59
  -9  -3   0   28.80    7.30
   9  -3   0   41.50    5.20
  -9  -3   0   38.10    6.80
  -9  -3   0   46.60    7.60
  -9   3   0   56.79    9.10
   9   3   0   41.50    5.90
   9   3   0   52.89    7.50
  -9   3   0   45.60    7.80
  -9   3   0   47.20    3.90
 -11  -3   0 1015.60   41.80
 -11  -3   0 1035.20   39.20
 -11  -3   0  991.80   37.50
 -11  -3   0  983.30   40.90
 -11   3   0  940.71   40.50
 -11   3   0 1074.59   39.70
 -13  -3   0   43.60   10.90
 -13  -3   0   42.90    9.40
 -13  -3   0   38.90   10.80
 -13   3   0   52.69   11.10
 -13   3   0   21.90    8.80
 -15  -3   0   16.80    9.40
 -15  -3   0   22.60   10.90
 -15   3   0    7.40    9.10
 -15   3   0   47.20   11.60
   0  -4   0  911.41   27.80
   0  -4   0  910.71   26.00
   0  -4   0  862.31   27.60
   0  -4   0  876.51   29.00
   0   4   0  872.31   25.30
   0   4   0  886.41   27.00
   0   4   0  895.51   29.00
   0   4   0  870.01   27.00
  -2  -4   0 4984.20  134.59
   2  -4   0 4914.41  129.79
  -2  -4   0 4658.13  124.69
  -2  -4   0 5088.69  137.79
   2  -4   0 4917.51  133.99
  -2  -4   0 4877.61  141.79
   2  -4   0 4810.22  132.89
  -2  -4   0 4769.72  132.59
   2  -4   0 4901.41  131.69
   2  -4   0 4786.12  139.29
  -2   4   0 5094.19  134.29
   2   4   0 4936.91  126.29
  -2   4   0 4782.72  134.49
  -2   4   0 4821.42  131.69
   2   4   0 5091.99  141.79
  -2   4   0 4906.01  139.59
   2   4   0 4896.41  130.29
  -4  -4   0  141.39    9.50
  -4  -4   0  130.09    7.50
  -4  -4   0  160.98    9.50
  -4  -4   0  125.79    9.20
   4  -4   0  149.69    7.60
   4  -4   0  141.89    7.80
  -4  -4   0  145.99    7.50
   4   4   0  152.68    7.80
  -4   4   0  143.09    8.80
  -4   4   0  138.09    6.80
   4   4   0  137.69    7.70
   4   4   0  149.99    9.20
  -4   4   0  146.39    6.40
  -6  -4   0 1045.20   33.20
  -6  -4   0 1152.78   32.80
  -6  -4   0 1110.89   38.20
  -6  -4   0 1082.39   38.30
   6  -4   0 1113.29   33.30
  -6  -4   0 1043.80   37.90
  -6   4   0 1064.69   34.70
  -6   4   0 1088.59   37.50
   6   4   0 1109.79   34.30
   6   4   0 1131.39   34.50
   6   4   0 1108.09   37.70
  -8  -4   0   12.30    5.10
  -8  -4   0    9.70    3.90
  -8  -4   0   20.80    2.90
  -8  -4   0   13.90    5.70
  -8  -4   0    8.10    4.60
   8  -4   0   19.10    3.80
  -8   4   0   17.20    5.00
  -8   4   0   19.50    5.80
   8   4   0    8.60    3.30
 -10  -4   0  170.98   15.70
 -10  -4   0  142.49   13.60
 -10  -4   0  177.68   17.00
 -10   4   0  164.48   15.70
 -10   4   0  189.48   13.40
 -12  -4   0  625.24   29.20
 -12  -4   0  505.75   29.80
 -12  -4   0  518.65   29.40
 -12   4   0  631.44   28.30
 -12   4   0  628.34   31.20
 -14  -4   0  150.48   21.00
 -14  -4   0  194.78   21.30
 -14   4   0  184.38   21.30
 -14   4   0  249.88   22.10
 -16  -4   0  110.49   18.40
 -16  -4   0   87.19   17.70
 -16   4   0  168.98   22.70
  -1  -5   0  612.14   22.00
  -1  -5   0  591.94   22.70
   1  -5   0  625.04   18.10
   1  -5   0  605.54   19.80
   1  -5   0  624.84   21.80
  -1  -5   0  633.44   20.40
  -1  -5   0  574.54   21.10
   1  -5   0  606.94   20.40
   1   5   0  647.64   19.30
  -1   5   0  600.24   20.70
  -1   5   0  600.64   20.70
  -1   5   0  621.44   21.90
   1   5   0  602.24   22.60
   1   5   0  632.84   21.00
  -1   5   0  606.44   19.60
   3  -5   0 2690.23   70.99
   3  -5   0 2589.64   71.89
  -3  -5   0 2516.15   69.39
  -3  -5   0 2577.04   74.79
   3  -5   0 2652.73   71.79
  -3  -5   0 2573.04   73.29
   3  -5   0 2500.75   75.49
   3  -5   0 2496.65   73.59
  -3  -5   0 2567.84   79.29
  -3  -5   0 2572.54   77.09
   3   5   0 2709.93   79.19
  -3   5   0 2582.34   70.99
   3   5   0 2598.44   69.59
  -3   5   0 2631.74   72.09
   3   5   0 2561.94   72.29
  -3   5   0 2584.64   75.99
  -3   5   0 2548.95   74.79
  -5  -5   0  612.74   25.20
  -5  -5   0  640.54   24.50
   5  -5   0  607.54   21.40
  -5  -5   0  643.74   21.60
  -5  -5   0  629.44   25.40
  -5  -5   0  634.64   21.90
   5  -5   0  620.04   22.20
  -5   5   0  628.14   20.30
  -5   5   0  622.84   23.90
   5   5   0  624.64   24.80
  -5   5   0  636.74   20.90
   5   5   0  664.93   21.90
   5   5   0  609.14   22.20
  -7  -5   0  175.48   10.60
   7  -5   0  187.48    9.70
  -7  -5   0  178.18   13.40
  -7  -5   0  169.58   12.60
  -7  -5   0  172.88    8.90
  -7  -5   0  154.28   12.60
  -7   5   0  195.38   13.20
   7   5   0  162.08   10.70
  -7   5   0  168.88   10.00
   7   5   0  197.58   10.80
  -9  -5   0  476.05   25.00
  -9  -5   0  507.25   24.90
  -9  -5   0  515.95   21.10
  -9  -5   0  548.05   24.70
  -9   5   0  521.05   25.00
   9   5   0  509.45   20.80
  -9   5   0  517.85   22.00
 -11  -5   0   44.40    8.70
 -11  -5   0   43.70    9.60
 -11  -5   0   35.10    9.70
 -11   5   0   35.80    7.80
 -11   5   0   28.80    8.40
 -13  -5   0  121.29   16.80
 -13  -5   0  110.29   16.50
 -13  -5   0  109.09   15.20
 -13   5   0  121.99   14.60
 -13   5   0  103.89   15.70
 -15  -5   0   55.99   14.20
 -15  -5   0   50.19   12.70
 -15   5   0   47.60   13.90
   0  -6   0  711.73   23.00
   0  -6   0  666.13   24.40
   0  -6   0  648.34   25.20
   0  -6   0  690.83   24.20
   0   6   0  685.63   23.30
   0   6   0  659.03   23.60
   0   6   0  718.23   21.90
   0   6   0  724.53   25.60
  -2  -6   0  758.82   25.90
  -2  -6   0  794.02   27.50
  -2  -6   0  854.51   29.40
   2  -6   0  814.82   28.00
   2  -6   0  758.42   27.50
  -2  -6   0  829.62   26.80
   2  -6   0  834.12   25.90
  -2  -6   0  790.92   30.00
   2  -6   0  832.92   23.30
  -2   6   0  805.22   27.30
  -2   6   0  810.52   28.00
  -2   6   0  792.92   26.90
   2   6   0  827.02   27.10
   2   6   0  807.22   29.70
   2   6   0  819.82   24.90
  -4  -6   0   89.49    8.80
   4  -6   0   96.59    5.20
   4  -6   0   93.69    8.20
  -4  -6   0   93.69    9.90
  -4  -6   0   88.69    8.10
  -4  -6   0   90.89    9.60
   4  -6   0   84.29    8.20
  -4  -6   0   94.59    8.20
  -4   6   0  114.89    6.80
  -4   6   0   96.39    4.70
   4   6   0   96.49    8.70
   4   6   0   99.89    6.80
  -4   6   0   93.99    5.10
  -4   6   0   97.29    9.20
  -6  -6   0  420.06   20.30
  -6  -6   0  452.15   17.60
  -6  -6   0  454.45   18.40
  -6  -6   0  428.56   21.20
   6  -6   0  441.16   17.50
  -6  -6   0  421.36   21.10
   6   6   0  445.46   17.70
   6   6   0  450.55   18.60
  -6   6   0  452.15   20.30
  -6   6   0  451.65   15.30
  -6   6   0  427.56   16.30
   8  -6   0   28.10    5.10
  -8  -6   0   17.30    5.20
  -8  -6   0   39.30    8.60
  -8  -6   0   18.30    6.90
  -8  -6   0   31.80    4.80
  -8  -6   0   32.40    7.60
  -8   6   0   34.90    5.80
   8   6   0   47.10    7.00
   8   6   0   40.30    6.60
  -8   6   0   26.00    6.70
 -10  -6   0   93.39   10.50
 -10  -6   0  102.19   14.00
 -10  -6   0  123.89   13.80
 -10  -6   0   86.19   12.80
 -10   6   0  114.29   11.40
 -10   6   0  126.89   14.80
 -12  -6   0   85.29   14.30
 -12  -6   0   96.29   12.90
 -12  -6   0  102.89   14.80
 -12   6   0   85.99   11.20
 -12   6   0  103.89   15.10
 -14  -6   0  188.98   21.60
 -14  -6   0  195.28   21.20
 -14  -6   0  234.08   24.50
 -14   6   0  193.58   22.70
   1  -7   0  844.32   30.80
   1  -7   0  884.61   25.70
  -1  -7   0  867.31   27.60
   1  -7   0  853.51   29.00
   1  -7   0  900.81   28.50
   1  -7   0  895.31   30.70
  -1  -7   0  863.41   30.70
  -1  -7   0  896.91   32.40
  -1  -7   0  819.82   28.20
  -1  -7   0  873.71   30.40
  -1   7   0  887.61   31.10
  -1   7   0  908.91   29.80
   1   7   0  850.11   29.50
   1   7   0  821.12   26.70
   1   7   0  868.31   31.90
  -1   7   0  845.72   29.20
  -1   7   0  853.51   27.50
  -3  -7   0  264.57   12.90
  -3  -7   0  226.28   12.90
  -3  -7   0  262.67   12.90
   3  -7   0  247.08   12.10
   3  -7   0  263.97    8.70
  -3  -7   0  259.37   15.30
   3  -7   0  254.37   13.50
  -3  -7   0  266.57   14.60
   3  -7   0  256.37   10.60
   3   7   0  253.27   11.30
  -3   7   0  251.47   12.90
   3   7   0  272.77   13.40
  -3   7   0  266.47   12.60
   5  -7   0  901.51   31.60
  -5  -7   0  913.81   31.10
  -5  -7   0  843.92   30.30
  -5  -7   0  863.21   32.70
  -5  -7   0  894.81   35.30
  -5  -7   0  908.11   34.80
  -5   7   0  903.71   26.00
  -5   7   0  902.71   30.00
  -5   7   0  925.51   27.40
  -5   7   0  894.51   32.70
   5   7   0  891.61   29.30
   5   7   0  922.71   31.40
  -7  -7   0  150.38   14.40
  -7  -7   0  143.09   10.50
  -7  -7   0  151.98    9.80
   7  -7   0  119.59    8.90
  -7  -7   0  150.18   14.60
  -7  -7   0  153.68   14.50
   7   7   0  152.18   10.60
  -7   7   0  144.39   13.30
  -7   7   0  145.59    6.70
  -7   7   0  119.39    8.10
   7   7   0  134.29    9.90
  -9  -7   0  179.38   12.50
  -9  -7   0  198.88   16.00
  -9  -7   0  168.88   16.50
  -9  -7   0  188.48   18.30
  -9   7   0  202.18   15.40
   9   7   0  172.98   12.20
  -9   7   0  195.98   11.60
 -11  -7   0    3.20    7.40
 -11  -7   0    0.30    5.20
 -11  -7   0    0.20    6.90
 -11  -7   0    5.70    4.70
 -11   7   0   17.60    7.40
 -13  -7   0  304.27   27.80
 -13  -7   0  262.47   24.70
 -13   7   0  268.87   25.50
 -15  -7   0   70.39   14.70
 -15  -7   0   94.79   17.70
 -15  -7   0   37.60   13.20
 -15   7   0   66.19   15.50
   0  -8   0  206.28    9.00
   0  -8   0  217.58   12.80
   0  -8   0  194.58   11.60
   0  -8   0  208.88   11.60
   0  -8   0  178.78   12.10
   0   8   0  209.18   10.40
   0   8   0  191.78   11.20
   0   8   0  195.18   11.70
   2  -8   0    8.70    4.40
  -2  -8   0   16.00    3.80
  -2  -8   0    9.00    3.80
  -2  -8   0   18.20    5.50
   2  -8   0   15.70    2.00
   2  -8   0   14.70    4.20
  -2  -8   0   13.70    5.00
   2  -8   0    9.50    4.00
  -2  -8   0   15.20    4.80
   2  -8   0    7.90    3.10
  -2   8   0   18.60    4.80
   2   8   0   10.60    4.20
  -2   8   0   17.70    4.50
  -2   8   0    8.50    3.60
  -2   8   0   11.30    4.10
   2   8   0   15.00    3.70
  -4  -8   0   46.20    6.90
  -4  -8   0   37.90    8.00
  -4  -8   0   34.10    6.10
   4  -8   0   46.40    7.30
  -4  -8   0   42.60    8.00
   4  -8   0   45.10    3.20
   4  -8   0   37.50    5.40
  -4  -8   0   32.90    6.00
   4  -8   0   45.00    4.60
   4   8   0   43.20    6.80
  -4   8   0   42.10    7.00
   4   8   0   33.50    5.00
  -4   8   0   47.50    6.00
  -6  -8   0  148.09   10.80
  -6  -8   0  140.79   10.40
  -6  -8   0  124.39   13.40
  -6  -8   0  136.19   14.20
  -6  -8   0  149.09   14.00
  -6   8   0  146.49    7.30
  -6   8   0  145.79    8.40
  -6   8   0  142.39   11.40
   6   8   0  130.69   10.90
   6   8   0  152.58   10.90
  -8  -8   0    5.20    4.00
  -8  -8   0   14.20    6.30
  -8  -8   0   17.60    5.50
  -8  -8   0   10.60    6.70
  -8  -8   0   15.10    6.70
  -8   8   0   12.00    4.00
   8   8   0   10.50    4.60
  -8   8   0   11.40    5.70
   8   8   0   12.10    4.80
 -10  -8   0   63.79   11.70
 -10  -8   0   56.39   11.00
 -10  -8   0   45.70   10.20
 -10  -8   0   56.59    9.20
 -10   8   0   59.69   11.50
 -12  -8   0  112.99   16.50
 -12  -8   0   91.99   14.20
 -12  -8   0  113.29   13.10
 -12  -8   0   92.39   15.50
 -12   8   0   77.09   13.80
 -14  -8   0   79.39   16.00
 -14  -8   0   97.59   16.50
 -14  -8   0   90.49   17.50
 -14   8   0   89.19   17.10
   1  -9   0  126.19   12.30
   1  -9   0  135.89    9.60
   1  -9   0  108.79   10.80
   1  -9   0  114.69    5.90
  -1  -9   0   93.89   10.20
  -1  -9   0  117.69    7.60
  -1  -9   0  100.29   10.00
   1  -9   0  131.09   11.10
  -1  -9   0   94.79   10.10
  -1  -9   0   93.99   10.90
  -1   9   0   95.29    9.40
  -1   9   0  119.79    8.50
  -1   9   0   95.69   10.00
   1   9   0  103.09    8.70
   1   9   0  111.59   11.10
   3  -9   0   97.39   10.70
  -3  -9   0  107.79    8.40
  -3  -9   0   77.89   10.50
  -3  -9   0   79.49    9.60
  -3  -9   0   90.49   10.80
   3  -9   0   98.79    7.20
   3  -9   0   98.29    3.90
  -3  -9   0  106.09   10.40
   3  -9   0   79.79    8.30
   3  -9   0   97.29    9.90
   3   9   0   82.29    9.60
   3   9   0   81.89    7.80
  -3   9   0   98.39   10.40
  -3   9   0   94.89    9.30
  -3   9   0   99.59    9.60
  -3   9   0  101.29   10.10
  -5  -9   0   26.30    6.10
  -5  -9   0   26.00    6.40
   5  -9   0   14.20    5.60
  -5  -9   0   19.40    7.10
  -5  -9   0   13.10    4.90
  -5  -9   0   10.30    5.80
   5   9   0   12.50    4.30
  -5   9   0   31.00    7.00
   5   9   0   23.60    5.90
  -5   9   0   14.20    4.00
  -7  -9   0   32.20    8.40
  -7  -9   0   33.60    6.50
  -7  -9   0   28.30    8.20
  -7  -9   0   41.60    7.30
  -7  -9   0   53.49    9.70
   7   9   0   34.80    7.30
   7   9   0   37.20    6.50
  -7   9   0   18.30    6.80
  -9  -9   0   19.20    7.30
  -9  -9   0   17.40    5.60
  -9  -9   0   19.40    8.00
  -9  -9   0   22.60    8.60
   9   9   0   27.30    6.80
  -9   9   0    4.60    5.80
   9   9   0   17.60    6.20
 -11  -9   0   58.39   13.60
 -11  -9   0   53.59   12.00
 -11  -9   0   49.70   11.20
 -11  -9   0   44.10    9.10
 -11   9   0   81.19   13.70
 -13  -9   0   56.89   13.40
 -13  -9   0   40.60   12.50
 -13   9   0   67.69   14.50
   0 -10   0  724.43   30.80
   0 -10   0  697.23   29.80
   0 -10   0  699.03   27.70
   0 -10   0  745.93   29.20
   0 -10   0  765.72   24.50
   0  10   0  741.23   29.10
   0  10   0  741.73   28.20
   0  10   0  741.63   26.00
   2 -10   0   27.20    6.70
   2 -10   0   28.10    2.80
   2 -10   0   14.60    5.50
  -2 -10   0   26.70    6.10
  -2 -10   0   24.00    6.80
   2 -10   0   22.70    5.10
  -2 -10   0   30.30    5.20
  -2 -10   0   15.80    6.30
   2 -10   0   26.10    6.00
  -2 -10   0   27.50    7.00
  -2  10   0   30.30    6.80
   2  10   0   22.90    5.00
   2  10   0   17.70    5.60
  -2  10   0   18.30    5.50
  -2  10   0   18.80    4.80
  -4 -10   0   10.80    4.60
   4 -10   0   13.50    3.50
  -4 -10   0    8.50    5.40
   4 -10   0    5.60    3.70
   4 -10   0   13.10    4.90
  -4 -10   0    5.30    4.60
  -4 -10   0   11.60    4.60
   4 -10   0    8.10    5.20
  -4 -10   0   11.70    6.90
   4  10   0    4.50    4.20
  -4  10   0    7.00    4.10
   4  10   0    7.70    3.90
  -4  10   0    3.40    3.90
  -4  10   0    6.90    4.70
  -6 -10   0   32.50    8.90
  -6 -10   0   36.40    8.70
  -6 -10   0   37.50    8.00
  -6 -10   0   40.90    7.60
  -6 -10   0   36.10    7.60
   6  10   0   37.70    6.20
  -6  10   0   32.10    6.80
  -6  10   0   42.20    8.10
   6  10   0   28.40    6.70
  -8 -10   0  325.17   17.10
  -8 -10   0  285.17   17.70
  -8 -10   0  310.87   21.40
  -8 -10   0  306.37   19.80
  -8 -10   0  285.07   20.70
   8  10   0  266.17   17.00
   8  10   0  268.47   15.70
  -8  10   0  264.37   18.40
 -10 -10   0   15.10    7.80
 -10 -10   0   15.70    8.30
 -10 -10   0   16.50    7.20
 -10 -10   0   34.00   11.00
 -10  10   0   15.30    7.90
 -12 -10   0   32.60   11.50
 -12 -10   0   41.90    9.80
 -12 -10   0   56.69   13.70
 -12  10   0   52.59   12.80
  -1 -11   0    8.60    5.00
   1 -11   0    6.30    4.80
  -1 -11   0    2.70    4.70
  -1 -11   0    9.20    3.40
   1 -11   0    8.40    4.50
  -1 -11   0   -3.50    4.60
   1 -11   0    3.80    2.20
   1 -11   0    4.00    4.20
  -1 -11   0    6.50    5.30
   1 -11   0    5.60    5.00
  -1  11   0    1.10    3.60
   1  11   0    3.10    3.40
   1  11   0    4.40    4.40
  -1  11   0   11.90    5.50
  -1  11   0    3.20    4.00
  -3 -11   0  244.88   18.00
  -3 -11   0  310.37   19.90
   3 -11   0  325.27   15.00
  -3 -11   0  291.37   18.30
  -3 -11   0  356.46   18.40
   3 -11   0  284.07   16.50
   3 -11   0  317.07   18.40
   3 -11   0  290.47   16.50
  -3 -11   0  342.17   16.30
  -3  11   0  291.97   17.30
  -3  11   0  289.17   15.90
   3  11   0  305.77   15.00
  -3  11   0  322.17   17.60
   3  11   0  310.37   17.70
  -5 -11   0  116.99   12.90
  -5 -11   0  132.29   13.30
   5 -11   0   95.29   11.90
   5 -11   0  117.29   12.00
  -5 -11   0   93.49   13.20
  -5 -11   0   98.59   12.20
  -5 -11   0  129.69   15.70
  -5  11   0  128.19   13.00
  -5  11   0  113.09   12.40
  -5  11   0  102.69   12.00
   5  11   0  115.59   12.90
   5  11   0  118.79   11.10
  -7 -11   0  148.89   15.00
  -7 -11   0   97.79   14.30
  -7 -11   0   92.99   13.90
   7 -11   0   95.99   11.20
  -7 -11   0  109.59   12.20
  -7 -11   0  101.29   12.90
  -7  11   0  112.79   12.40
   7  11   0   86.59   10.00
   7  11   0  115.09   13.30
  -7  11   0  105.89   12.80
  -9 -11   0    1.10    6.60
  -9 -11   0   -4.00    5.70
  -9 -11   0    4.70    5.90
  -9 -11   0    3.40    6.60
  -9  11   0   -1.60    6.10
   9  11   0    7.90    5.50
 -11 -11   0   15.70    7.60
 -11 -11   0   13.90    9.30
 -11 -11   0   14.50    9.80
 -11  11   0   19.30   10.20
 -13 -11   0   36.70    9.70
 -13 -11   0   12.80   11.10
 -13 -11   0   26.20   12.30
 -13  11   0   19.40   11.80
   0 -12   0  421.36   21.80
   0 -12   0  452.05   23.60
   0 -12   0  417.96   23.10
   0 -12   0  473.95   22.30
   0  12   0  446.96   19.70
   0  12   0  428.86   22.40
  -2 -12   0  100.09   11.80
   2 -12   0  121.69   11.30
  -2 -12   0  113.59   13.80
   2 -12   0   98.79   12.40
  -2 -12   0  113.79    9.00
  -2 -12   0  100.79   12.50
   2 -12   0  122.99   13.40
   2 -12   0   95.79   11.60
  -2 -12   0  110.99   13.50
   2  12   0  116.69   10.60
  -2  12   0   88.59   10.10
   2  12   0  113.69   13.00
  -2  12   0  126.39   12.80
  -2  12   0  102.39   12.10
   4 -12   0   95.19   12.30
   4 -12   0   64.39    9.50
  -4 -12   0   69.69   11.60
   4 -12   0   75.99    8.30
  -4 -12   0   68.99   11.90
  -4 -12   0   66.29    9.20
  -4 -12   0   80.99   11.50
  -4 -12   0   58.89    9.50
  -4  12   0   65.69    9.80
  -4  12   0   78.49   11.00
   4  12   0   70.89   10.70
  -4  12   0   81.79   10.00
   4  12   0   69.49    8.30
  -6 -12   0  128.29   14.50
  -6 -12   0  118.49   13.40
  -6 -12   0  122.39   15.70
   6 -12   0  130.09   13.30
  -6 -12   0  132.39   14.20
  -6 -12   0  159.38   18.20
  -6  12   0  141.59   15.00
  -6  12   0  110.79   13.40
  -6  12   0  161.58   15.60
   6  12   0  124.89   11.70
   6  12   0  152.28   15.80
  -8 -12   0   34.20    8.10
  -8 -12   0   61.69   10.30
  -8 -12   0   39.20   10.20
  -8 -12   0   29.70    9.80
  -8 -12   0   37.80   10.70
   8 -12   0   49.60    8.70
   8  12   0   31.70    8.30
  -8  12   0   48.40   10.90
   8  12   0   42.30    7.80
  -8  12   0   41.30    9.00
 -10 -12   0   77.89   13.10
 -10 -12   0  130.79   19.60
 -10 -12   0  112.29   16.90
  10 -12   0  101.59   12.70
 -10  12   0   98.89   13.60
 -10  12   0  123.89   17.00
 -12 -12   0   14.80    7.70
 -12 -12   0    5.10   10.10
 -12 -12   0    7.70   10.00
 -12  12   0   22.00    8.30
 -12  12   0   14.10   10.60
  -1 -13   0  117.99   14.40
  -1 -13   0  110.49   13.60
   1 -13   0  130.19   15.20
  -1 -13   0  118.79   13.80
   1 -13   0   95.49   12.70
  -1 -13   0  103.39   13.30
   1 -13   0  132.39   12.90
   1 -13   0   95.89   12.00
  -1  13   0  136.09   13.60
  -1  13   0  115.99   13.70
  -1  13   0  110.09   11.40
   1  13   0  120.39   11.50
   1  13   0  107.69   13.40
  -3 -13   0    5.20    4.10
  -3 -13   0    0.40    5.40
  -3 -13   0   -4.30    5.00
  -3 -13   0    6.00    5.20
   3 -13   0   -2.80    4.60
   3 -13   0   10.00    5.10
   3 -13   0    7.00    6.90
  -3 -13   0   10.10    7.10
   3 -13   0    8.20    4.30
  -3  13   0    9.90    4.90
  -3  13   0    9.50    6.00
  -3  13   0    5.40    5.00
   3  13   0    8.30    4.40
   3  13   0    3.60    5.70
  -5 -13   0   31.50    8.50
   5 -13   0   26.60    7.40
  -5 -13   0   32.70   10.10
  -5 -13   0   20.00    6.70
  -5 -13   0   20.30    7.50
  -5 -13   0   19.30    8.40
   5  13   0   23.40    6.20
   5  13   0   30.30    8.30
  -5  13   0   39.10    8.90
  -5  13   0   32.10    7.70
  -5  13   0   23.60    7.80
   7 -13   0  167.28   16.00
  -7 -13   0  223.48   19.80
  -7 -13   0  205.88   18.50
  -7 -13   0  217.58   19.80
  -7 -13   0  159.78   19.90
  -7  13   0  197.98   18.70
  -7  13   0  211.48   18.90
  -7  13   0  232.58   20.60
   7  13   0  147.29   16.60
   7  13   0  198.38   14.00
   9 -13   0   35.50    8.90
  -9 -13   0   50.89   11.70
  -9 -13   0   48.00   10.60
  -9 -13   0   50.69   13.90
  -9  13   0   59.29   11.30
  -9  13   0   63.19   12.20
  -9  13   0   57.99   12.20
 -11 -13   0  109.59   14.80
 -11 -13   0  105.99   17.40
 -11 -13   0  104.49   18.80
 -11  13   0  109.29   14.50
 -11  13   0   76.59   15.00
   0 -14   0  895.01   37.80
   0 -14   0  892.61   39.60
   0 -14   0  935.81   37.80
   0 -14   0  905.01   40.80
   0  14   0  946.71   34.70
   0  14   0 1014.90   40.00
  -2 -14   0  154.68   17.40
   2 -14   0  152.78   16.00
   2 -14   0  190.48   19.30
  -2 -14   0  155.08   17.40
  -2 -14   0  137.59   16.30
   2 -14   0  155.38   14.30
   2 -14   0  169.98   17.10
  -2 -14   0  161.88   16.80
  -2  14   0  169.78   16.20
  -2  14   0  160.58   16.90
  -2  14   0  168.58   15.00
   2  14   0  185.98   12.80
   2  14   0  179.48   18.20
  -4 -14   0  164.18   19.10
  -4 -14   0  185.08   18.30
   4 -14   0  169.28   17.70
  -4 -14   0  230.08   20.40
   4 -14   0  184.88   17.60
  -4 -14   0  154.08   18.70
   4  14   0  171.68   18.00
  -4  14   0  187.98   16.80
  -4  14   0  179.68   16.90
  -4  14   0  159.38   17.30
   4  14   0  162.58   14.20
  -6 -14   0   27.50    9.30
  -6 -14   0   35.40   11.40
  -6 -14   0   56.59   10.10
   6 -14   0   46.70    9.90
  -6 -14   0   60.39   11.40
   6  14   0   42.40    9.90
  -6  14   0   48.70   10.50
  -6  14   0   51.99   11.10
  -6  14   0   39.50    8.70
   8 -14   0   18.00    7.60
  -8 -14   0   30.40    9.70
  -8 -14   0    9.10    7.50
  -8 -14   0   13.70   10.20
  -8  14   0    9.50    7.30
  -8  14   0   15.90    8.10
  -8  14   0   10.00    6.90
 -10 -14   0   58.79   14.90
 -10 -14   0  102.79   14.80
 -10 -14   0   96.79   16.10
 -10  14   0   88.39   14.30
 -10  14   0   94.19   15.20
 -10  14   0   80.59   14.50
   1 -15   0   26.80    9.00
  -1 -15   0   10.60    8.00
   1 -15   0   12.70    6.50
   1 -15   0    3.40    5.50
  -1 -15   0   12.30    7.50
  -1 -15   0    2.20    6.20
  -1 -15   0    4.90    5.80
   1 -15   0   -1.30    5.30
   1  15   0   14.90    6.10
  -1  15   0    7.30    5.50
  -1  15   0   16.60    7.50
   1  15   0   11.00    7.40
  -3 -15   0   -4.70    5.70
   3 -15   0   15.90    8.00
   3 -15   0    7.20    6.30
  -3 -15   0    5.40    6.10
  -3 -15   0    2.70    6.60
  -3  15   0   12.70    7.00
  -3  15   0   -1.90    4.90
   3  15   0    5.80    6.40
  -3  15   0    8.10    6.60
  -5 -15   0  377.26   26.90
  -5 -15   0  366.26   23.70
  -5 -15   0  412.76   24.90
   5 -15   0  367.86   22.90
  -5  15   0  330.37   21.00
   5  15   0  406.56   24.70
  -5  15   0  376.66   23.00
  -5  15   0  333.47   23.30
  -7 -15   0  247.18   25.50
  -7 -15   0  270.67   23.90
   7 -15   0  259.27   19.30
  -7 -15   0  312.87   21.70
  -7  15   0  259.57   20.90
   7  15   0  294.97   21.90
  -7  15   0  290.57   21.10
  -7  15   0  272.47   20.20
  -9 -15   0  113.99   19.80
   9 -15   0  113.99   15.60
  -9 -15   0  123.09   17.70
  -9 -15   0  142.79   21.30
  -9  15   0   87.69   14.30
  -9  15   0  109.49   16.30
  -9  15   0  132.09   17.10
   0 -16   0   27.50    9.90
   0 -16   0    8.70    6.10
   0 -16   0   12.90    7.40
   0  16   0   -0.70    6.20
  -2 -16   0   26.80    9.60
  -2 -16   0   31.20    9.80
   2 -16   0   16.30    7.50
   2 -16   0   28.50    8.90
  -2 -16   0   27.70   10.10
   2  16   0   25.60    8.80
  -2  16   0   16.70    7.30
  -2  16   0   16.60    8.20
  -4 -16   0   26.20    9.80
   4 -16   0   20.90    8.00
  -4 -16   0   27.20    9.20
  -4 -16   0   15.30    8.30
  -4  16   0    9.00    7.30
  -4  16   0   20.80    7.60
  -4  16   0   12.80    7.30
   4  16   0   19.10    8.70
  -6 -16   0    5.50    8.20
   6 -16   0    8.60    7.50
  -6 -16   0   -1.90    7.80
  -6  16   0   12.70    7.60
   6  16   0   19.80    8.70
  -6  16   0    3.60    6.30
  -6  16   0   18.40    9.00
  -8 -16   0    5.60    9.70
   8 -16   0    6.50    7.50
  -8 -16   0    6.80    7.70
  -8  16   0   -1.70    7.50
  -8  16   0   -7.00    6.70
  -8  16   0    9.60    7.80
   1 -17   0   40.50   10.40
  -1 -17   0   27.80   10.00
  -1 -17   0   40.90   11.00
  -1 -17   0   39.30   11.40
   1  17   0   42.30   10.90
  -1  17   0   36.10   10.70
  -3 -17   0  322.57   23.70
  -3 -17   0  324.27   24.40
   3 -17   0  321.87   22.40
  -3 -17   0  261.57   25.30
   3  17   0  335.97   29.10
  -3  17   0  292.37   22.70
  -5 -17   0  101.89   17.10
  -5 -17   0  185.78   21.20
   5 -17   0  115.69   15.70
  -5  17   0  156.48   19.70
   5  17   0  118.49   16.90
  -5  17   0  134.19   16.40
   0 -18   0  553.14   32.10
   0  18   0  603.44   34.00
   2 -18   0  391.56   26.20
  -2 -18   0  351.56   25.70
  -2 -18   0  377.36   26.80
   2  18   0  371.66   27.00
  -2  18   0  405.56   27.50
 -16   0   1   -2.20    7.60
 -16   0   1    8.20    8.10
 -14   0   1   -0.10    6.10
 -14   0   1    3.80    7.20
 -12   0   1    3.50    5.70
 -12   0   1   -2.30    4.60
 -10   0   1   -5.70    3.90
 -10   0   1    1.30    3.00
  10   0  -1   -0.70    2.60
 -10   0   1    2.30    4.20
  10   0  -1    3.50    1.70
  -8   0   1    0.80    3.00
   8   0  -1   -0.80    1.20
  -8   0   1    3.70    2.70
   8   0  -1    5.30    3.00
  -8   0   1   -2.10    3.70
   6   0  -1    0.40    1.40
  -6   0   1   -2.40    2.50
  -6   0   1    2.70    2.20
   6   0  -1    0.70    2.20
  -6   0   1    2.50    3.20
   4   0  -1   -5.00    2.00
  -4   0   1   -8.30    2.10
   4   0  -1   -7.60    0.90
  -4   0   1   -7.90    1.90
   4   0  -1   -7.00    1.50
   4   0  -1  -10.20    1.80
  -4   0   1   -0.30    3.20
   4   0  -1   -8.30    2.10
   2   0  -1   -2.80    1.50
  -2   0   1   -1.30    1.40
   2   0  -1   -4.40    1.40
   2   0  -1   -3.00    1.20
   2   0  -1   -3.40    1.40
  -2   0   1   -3.60    1.50
  -2   0   1   -1.40    1.40
   2   0  -1   -4.00    1.40
  -2   0   1   -3.30    1.30
   0   0  -1   -2.80    0.70
   0   0   1   -3.20    0.70
   0   0  -1   -2.30    0.90
  -2   0  -1    0.20    1.80
   2   0   1    1.10    0.70
  -2   0  -1   -0.50    0.70
  -4   0  -1   -2.00    1.70
   4   0   1    0.00    0.90
  -4   0  -1    0.00    2.60
  -4   0  -1    0.20    1.80
   4   0   1    1.10    1.10
  -4   0  -1    0.30    1.20
  -6   0  -1   -1.30    2.10
  -6   0  -1    0.40    1.60
  -6   0  -1   -2.10    1.30
   6   0   1   -1.40    1.00
  -6   0  -1    1.90    3.20
  -6   0  -1   -0.50    2.00
  -8   0  -1   -0.80    3.10
  -8   0  -1    1.60    4.10
  -8   0  -1    1.10    2.80
   8   0   1    0.50    1.50
  -8   0  -1    0.20    4.20
  -8   0  -1   -1.10    1.60
 -10   0  -1    0.50    4.80
 -10   0  -1   -1.70    2.90
 -10   0  -1    0.70    3.50
 -10   0  -1   -1.30    4.60
 -12   0  -1   -6.60    5.40
 -12   0  -1   -0.90    5.30
 -14   0  -1   -5.10    6.10
 -14   0  -1   -2.30    6.50
 -17  -1   1   50.29   13.20
 -17  -1   1   37.90   12.00
 -17   1   1   37.10   11.90
 -17   1   1   56.29   14.30
 -15  -1   1   77.19   13.90
 -15  -1   1  113.49   17.30
 -15   1   1   90.19   14.50
 -15   1   1   83.99   14.60
 -13  -1   1    0.00    6.60
 -13  -1   1   10.70    7.00
 -13   1   1    1.60    5.70
 -13   1   1   -8.00    5.00
 -11  -1   1  144.69   10.80
 -11  -1   1  121.19   14.10
 -11  -1   1  132.29   13.70
  11  -1  -1  125.49    9.40
 -11   1   1  126.49   13.70
 -11   1   1  135.89   14.20
  11   1  -1  154.18   10.40
 -11   1   1  148.29    9.00
  -9  -1   1  169.78   12.60
  -9  -1   1  187.38    9.50
  -9  -1   1  166.98   10.70
   9  -1  -1  156.68    9.70
  -9  -1   1  182.58   13.00
  -9   1   1  176.98    9.10
  -9   1   1  182.28   12.70
   9   1  -1  181.78    9.00
   9   1  -1  160.38   10.00
  -9   1   1  171.18   12.30
   7  -1  -1   19.10    3.60
  -7  -1   1   20.70    5.20
   7  -1  -1   22.60    2.00
  -7  -1   1   14.90    3.20
  -7  -1   1   12.50    4.40
  -7  -1   1   13.10    3.70
  -7   1   1   20.30    4.80
   7   1  -1   26.60    3.60
   7   1  -1   18.20    3.80
  -7   1   1   20.70    3.20
  -7   1   1   14.70    4.40
  -5  -1   1  964.40   32.00
  -5  -1   1  933.31   30.90
   5  -1  -1 1003.80   28.90
   5  -1  -1  985.30   27.70
  -5  -1   1  995.70   31.50
   5  -1  -1 1069.19   29.50
  -5  -1   1  967.60   31.10
   5  -1  -1 1014.10   30.00
   5   1  -1  989.10   26.60
   5   1  -1  997.50   30.10
   5   1  -1 1015.50   31.20
   5   1  -1  986.20   30.40
   5   1  -1  996.10   26.60
  -5   1   1 1014.20   31.90
  -5   1   1  983.30   29.30
  -5   1   1 1013.80   27.80
  -5   1   1  952.40   31.70
   3  -1  -1  306.87   11.30
  -3  -1   1  333.17   12.10
  -3  -1   1  308.27   11.00
  -3  -1   1  320.77   11.30
   3  -1  -1  321.27   10.40
   3  -1  -1  343.57   10.60
  -3  -1   1  328.77   11.50
  -3  -1   1  320.47   12.10
  -3   1   1  304.07   11.80
   3   1  -1  316.27   11.50
  -3   1   1  316.37   11.40
  -3   1   1  317.47   12.10
   3   1  -1  355.56   12.20
   3   1  -1  315.17   11.70
   3   1  -1  313.27   11.40
  -3   1   1  335.27   10.40
  -1  -1   1   18.20    2.10
   1  -1  -1   16.90    1.40
   1  -1  -1   16.70    2.00
  -1  -1   1   19.40    1.90
  -1  -1   1   15.30    2.20
   1  -1  -1   22.20    2.50
  -1  -1   1   19.30    2.20
   1  -1  -1   23.30    2.70
   1  -1  -1   18.00    2.30
  -1  -1   1   18.60    2.00
   1  -1  -1   24.60    2.60
   1   1  -1   19.10    1.90
  -1   1   1   20.20    2.30
   1   1  -1   17.80    2.00
   1   1  -1   20.60    2.30
  -1   1   1   17.90    2.30
  -1   1   1   18.50    1.50
   1   1  -1   19.30    2.20
   1   1  -1   20.90    2.60
  -1   1   1   21.00    2.20
  -1  -1  -1  171.48    7.00
  -1  -1  -1  167.18    5.90
  -1  -1  -1  176.28    7.90
  -1  -1  -1  172.38    5.70
   1  -1   1  176.68    4.90
  -1  -1  -1  152.88    5.80
  -1   1  -1  170.78    5.10
   1   1   1  178.08    5.70
   1   1   1  169.48    7.80
  -3  -1  -1   92.49    4.20
  -3  -1  -1   89.49    6.20
  -3  -1  -1   91.99    4.90
  -3  -1  -1   86.39    4.20
  -3  -1  -1   79.49    5.90
  -3   1  -1   85.89    5.70
   3   1   1   85.59    5.80
   3   1   1   95.49    4.10
  -3   1  -1   87.99    5.30
  -3   1  -1   96.29    3.80
   5  -1   1  376.26   11.90
  -5  -1  -1  404.86   13.40
  -5  -1  -1  384.86   13.30
   5  -1   1  394.36   11.70
  -5  -1  -1  391.26   15.90
  -5  -1  -1  403.46   17.10
  -5  -1  -1  378.16   15.60
  -5   1  -1  390.76   12.80
  -5   1  -1  371.76   14.50
   5   1   1  370.06   15.20
  -5   1  -1  393.16   16.90
  -5   1  -1  359.26   14.30
  -5   1  -1  370.56   15.80
   7  -1   1  461.55   14.30
  -7  -1  -1  442.66   19.20
  -7  -1  -1  458.25   21.20
  -7  -1  -1  463.45   15.40
  -7  -1  -1  474.55   16.70
  -7  -1  -1  445.06   18.70
  -7   1  -1  441.46   17.30
  -7   1  -1  457.85   16.10
  -7   1  -1  462.75   17.90
  -7   1  -1  437.56   20.80
  -7   1  -1  447.66   20.20
   7   1   1  457.75   18.10
  -9  -1  -1  362.16   20.30
  -9  -1  -1  377.66   20.70
  -9  -1  -1  371.26   18.40
  -9  -1  -1  369.56   17.50
  -9   1  -1  377.56   15.70
  -9   1  -1  340.57   19.00
  -9   1  -1  367.06   20.80
  -9   1  -1  372.96   16.70
 -11  -1  -1   75.49   10.20
 -11  -1  -1   96.49   13.70
 -11  -1  -1  101.89   14.00
 -11   1  -1   98.99   13.40
 -11   1  -1   95.99   13.30
 -13  -1  -1   -7.50    4.90
 -13  -1  -1   -3.30    6.60
 -13   1  -1   -4.30    6.00
 -13   1  -1    0.40    7.10
 -15  -1  -1   -0.70    8.00
 -15  -1  -1    0.70    8.70
 -15   1  -1   -8.30    7.60
 -15   1  -1   -1.10    7.80
 -16  -2   1   -1.10    8.10
 -16  -2   1   -6.90    6.70
 -16   2   1   -7.70    6.30
 -16   2   1    8.50    8.50
 -14  -2   1   16.40    7.20
 -14  -2   1   -7.70    6.20
 -14   2   1   -3.20    5.90
 -14   2   1    1.00    6.20
 -12  -2   1    6.10    4.80
 -12  -2   1    1.20    4.80
 -12  -2   1   -5.60    4.60
 -12   2   1    7.90    5.70
 -12   2   1    1.80    5.00
  10  -2  -1  171.18   10.30
 -10  -2   1  143.79   14.80
 -10  -2   1  170.58   11.80
 -10  -2   1  145.29   14.10
 -10  -2   1  163.08   10.00
 -10   2   1  138.39   13.70
  10   2  -1  151.88   10.10
 -10   2   1  158.58    7.80
 -10   2   1  151.08   13.80
  10   2  -1  152.18    9.30
  -8  -2   1    5.30    3.70
  -8  -2   1    2.50    3.60
   8  -2  -1    9.80    3.30
  -8  -2   1   -3.30    4.20
  -8  -2   1   10.10    3.50
   8  -2  -1   10.70    2.10
  -8   2   1   14.70    5.00
   8   2  -1    4.90    2.60
  -8   2   1    8.90    4.40
   8   2  -1    5.70    3.00
  -8   2   1    9.90    1.80
  -8   2   1    6.90    2.10
  -6  -2   1   11.60    4.30
  -6  -2   1   11.70    3.20
  -6  -2   1   14.50    3.80
   6  -2  -1   11.80    1.90
   6  -2  -1   11.40    3.10
   6  -2  -1   14.20    2.30
  -6  -2   1    8.70    3.00
  -6   2   1   12.30    2.20
   6   2  -1    8.20    3.30
   6   2  -1    8.00    2.90
   6   2  -1   11.60    1.30
  -6   2   1   11.60    3.90
   6   2  -1   12.60    3.00
  -6   2   1   10.60    3.80
  -6   2   1   13.90    1.90
   4  -2  -1  581.44   19.30
   4  -2  -1  581.04   18.30
  -4  -2   1  573.64   20.50
  -4  -2   1  590.24   19.00
  -4  -2   1  576.14   20.50
  -4  -2   1  563.04   20.40
   4  -2  -1  575.94   17.40
   4  -2  -1  626.64   17.40
  -4   2   1  603.14   20.70
   4   2  -1  603.64   19.60
   4   2  -1  612.74   17.70
   4   2  -1  600.34   20.60
  -4   2   1  583.04   19.90
  -4   2   1  605.14   18.40
   4   2  -1  587.44   19.30
   2  -2  -1  735.53   21.20
  -2  -2   1  677.13   21.20
   2  -2  -1  737.83   21.50
  -2  -2   1  668.83   22.10
   2  -2  -1  678.53   21.40
  -2  -2   1  649.43   22.60
  -2  -2   1  696.13   20.10
   2  -2  -1  707.73   21.10
  -2   2   1  697.73   21.40
   2   2  -1  679.93   20.50
  -2   2   1  695.33   21.50
  -2   2   1  700.83   21.00
  -2   2   1  672.83   21.80
   2   2  -1  694.33   22.70
   2   2  -1  709.03   21.30
   2   2  -1  694.53   21.00
  -2   2   1  706.63   21.10
   0  -2  -1    3.50    2.10
   0  -2  -1   -1.20    2.00
   0  -2  -1    1.40    1.70
   0  -2   1    1.90    1.40
   0  -2   1   -1.10    0.90
   0  -2   1    1.00    1.70
   0  -2   1   -1.60    1.50
   0  -2  -1    0.10    1.80
   0  -2   1   -0.40    1.30
   0  -2  -1   -0.10    1.80
   0   2  -1    3.30    1.50
   0   2  -1    0.30    1.30
   0   2   1    1.40    2.00
   0   2  -1    3.20    2.10
   0   2  -1    1.00    1.80
   0   2   1    1.40    1.50
   0   2   1    1.40    1.90
   0   2  -1   -0.60    1.00
   0   2   1    1.00    1.70
   0   2  -1    1.40    1.00
  -2  -2  -1  449.56   13.90
  -2  -2  -1  424.16   16.30
  -2  -2  -1  443.36   13.30
  -2  -2  -1  433.36   13.30
  -2  -2  -1  410.16   15.90
  -2  -2  -1  415.76   14.50
   2   2   1  443.36   16.30
   2   2   1  432.06   13.60
  -2   2  -1  438.36   13.00
   2   2   1  451.25   13.30
  -2   2  -1  440.46   15.10
  -4  -2  -1  203.78    8.70
  -4  -2  -1  207.98   10.90
  -4  -2  -1  213.38   11.50
  -4  -2  -1  223.18    8.80
  -4  -2  -1  211.58   10.80
   4  -2   1  217.78    7.20
  -4  -2  -1  211.98    8.30
  -4   2  -1  208.48    9.00
   4   2   1  213.18    8.20
  -4   2  -1  199.58   10.70
  -4   2  -1  213.98    9.90
   4   2   1  207.08   10.40
  -4   2  -1  199.98    7.80
  -6  -2  -1   12.20    2.70
  -6  -2  -1   10.40    3.70
  -6  -2  -1   16.70    3.40
  -6  -2  -1   17.90    4.70
  -6  -2  -1   13.80    3.10
  -6  -2  -1   11.10    4.60
   6  -2   1   17.20    2.30
  -6   2  -1   16.30    4.30
   6   2   1   15.40    3.70
   6   2   1   17.00    2.80
  -6   2  -1   13.00    2.80
  -6   2  -1   12.60    4.40
  -6   2  -1   12.10    2.90
  -6   2  -1   13.70    2.80
  -8  -2  -1   11.60    2.60
  -8  -2  -1    1.80    4.00
  -8  -2  -1    8.80    4.30
  -8  -2  -1    5.80    5.10
  -8   2  -1   10.00    4.90
  -8   2  -1   15.70    3.60
  -8   2  -1   10.80    3.00
   8   2   1    8.90    3.50
  -8   2  -1   15.20    5.60
   8   2   1   12.50    2.90
 -10  -2  -1   28.80    7.00
 -10  -2  -1   17.50    6.80
 -10  -2  -1   32.00    6.60
 -10  -2  -1   15.00    6.50
 -10   2  -1   26.40    7.40
 -10   2  -1   24.60    7.00
 -12  -2  -1  208.48   20.00
 -12  -2  -1  187.18   17.10
 -12  -2  -1  144.49   17.60
 -12   2  -1  169.28   18.40
 -12   2  -1  200.58   19.10
 -14  -2  -1  211.98   22.70
 -14  -2  -1  265.37   26.10
 -14   2  -1  249.48   24.00
 -14   2  -1  242.58   24.60
 -17  -3   1  133.59   20.40
 -17   3   1  119.89   18.40
 -15  -3   1  151.98   19.70
 -15  -3   1  147.99   18.40
 -15   3   1  120.49   16.40
 -15   3   1  171.48   20.90
 -13  -3   1  181.88   18.00
 -13  -3   1  146.39   14.70
 -13  -3   1  169.88   18.80
 -13   3   1  176.48   17.50
 -13   3   1  196.58   19.40
 -11  -3   1   14.70    7.40
 -11  -3   1   12.10    4.50
 -11  -3   1   27.30    7.20
 -11  -3   1   19.60    6.10
 -11   3   1   11.10    5.20
 -11   3   1    8.90    6.10
  11   3  -1    7.70    3.90
  -9  -3   1  181.88   12.80
  -9  -3   1  190.38   14.10
   9  -3  -1  196.88   10.80
  -9  -3   1  194.08   11.90
  -9  -3   1  204.78   13.20
   9   3  -1  198.78   11.30
   9   3  -1  164.28   10.90
  -9   3   1  193.08   13.50
  -9   3   1  200.28   13.10
   7  -3  -1  282.17   12.60
  -7  -3   1  268.37   12.60
  -7  -3   1  272.17   14.40
  -7  -3   1  264.97   14.60
  -7  -3   1  266.67   13.50
   7  -3  -1  283.17   10.70
  -7   3   1  257.17   14.70
   7   3  -1  266.17   12.70
   7   3  -1  287.57   13.30
  -7   3   1  278.57   13.70
   7   3  -1  265.27   13.50
   7   3  -1  283.47    8.80
   5  -3  -1   73.29    5.10
  -5  -3   1   84.69    7.50
  -5  -3   1   79.89    6.90
  -5  -3   1   77.89    7.60
  -5  -3   1   69.69    7.30
   5  -3  -1   83.69    5.90
   5   3  -1   91.39    4.60
   5   3  -1   81.69    6.50
   5   3  -1   82.19    6.10
  -5   3   1   66.89    7.10
  -5   3   1   78.79    6.20
   5   3  -1   74.09    6.70
   3  -3  -1   76.79    5.30
  -3  -3   1   70.79    5.40
   3  -3  -1   76.69    3.70
   3  -3  -1   71.19    4.10
  -3  -3   1   70.59    5.70
  -3  -3   1   68.89    6.40
   3  -3  -1   79.29    5.40
  -3  -3   1   54.39    5.50
   3   3  -1   68.99    5.30
   3   3  -1   71.59    5.80
  -3   3   1   73.79    5.90
  -3   3   1   75.29    4.10
  -3   3   1   77.29    5.00
   3   3  -1   76.19    5.30
  -1  -3   1  397.56   11.80
   1  -3  -1  376.26   13.30
   1  -3  -1  383.36   13.80
  -1  -3   1  385.86   14.00
  -1  -3   1  370.66   12.00
  -1  -3   1  391.26   14.70
   1  -3  -1  394.66   14.10
   1  -3  -1  386.66   13.40
  -1  -3   1  383.56   12.60
   1   3  -1  392.56   12.20
   1   3  -1  381.36   13.10
  -1   3   1  383.66   14.00
  -1   3   1  379.06   13.90
   1   3  -1  367.86   14.50
   1   3  -1  391.26   13.20
  -1  -3  -1 1657.33   45.30
  -1  -3  -1 1689.63   48.50
   1  -3   1 1710.43   44.70
  -1  -3  -1 1770.62   47.40
  -1  -3  -1 1672.13   51.99
   1  -3   1 1756.62   48.00
  -1  -3  -1 1716.13   44.20
  -1  -3  -1 1739.23   50.49
  -1   3  -1 1665.63   48.00
   1   3   1 1688.03   47.10
   1   3   1 1703.93   51.99
  -1   3  -1 1731.13   49.00
   1   3   1 1747.63   44.20
  -1   3  -1 1608.04   46.50
  -3  -3  -1    5.80    3.00
  -3  -3  -1    6.10    2.40
  -3  -3  -1    4.50    2.80
  -3  -3  -1    4.70    2.30
  -3  -3  -1    9.20    2.40
   3   3   1    5.80    3.00
  -3   3  -1    5.50    2.80
  -3   3  -1    6.80    2.10
   3   3   1    8.30    2.30
  -3   3  -1    8.00    1.90
  -5  -3  -1  458.55   19.60
  -5  -3  -1  474.05   16.50
  -5  -3  -1  468.25   20.20
  -5  -3  -1  449.16   19.40
  -5  -3  -1  479.15   16.10
  -5  -3  -1  468.35   16.90
  -5   3  -1  498.35   16.10
   5   3   1  469.45   16.10
   5   3   1  513.25   19.80
  -5   3  -1  460.35   17.70
  -5   3  -1  477.75   16.00
  -5   3  -1  470.15   19.20
  -7  -3  -1   24.10    3.60
   7  -3   1   20.00    2.90
  -7  -3  -1   16.40    5.40
  -7  -3  -1   22.60    4.10
  -7  -3  -1   11.70    4.60
  -7  -3  -1   21.50    5.40
  -7   3  -1   22.50    3.90
   7   3   1   23.90    3.80
  -7   3  -1   22.00    3.30
   7   3   1   17.00    4.30
  -7   3  -1   20.10    5.70
  -7   3  -1   16.70    3.20
  -7   3  -1   22.70    5.30
  -9  -3  -1  651.23   30.40
  -9  -3  -1  676.73   28.40
  -9  -3  -1  677.23   29.10
  -9   3  -1  687.63   27.90
  -9   3  -1  667.33   29.70
 -11  -3  -1  118.59   13.90
 -11  -3  -1   96.39   14.30
 -11  -3  -1   74.19   12.00
 -11   3  -1  157.78   17.20
 -11   3  -1  102.69   12.50
 -13  -3  -1   29.80    9.80
 -13  -3  -1   29.10   10.00
 -13   3  -1   36.70   10.50
 -13   3  -1   45.40   11.40
 -15  -3  -1    8.40    8.70
 -15  -3  -1   15.70   10.60
 -15   3  -1   -7.90    7.40
 -16  -4   1   -9.80    8.10
 -16  -4   1    3.10    8.30
 -16   4   1    4.60    9.10
 -16   4   1   -2.00    7.80
 -14  -4   1  296.77   19.90
 -14  -4   1  238.98   23.90
 -14  -4   1  278.77   21.40
 -14   4   1  307.17   22.80
 -14   4   1  318.57   21.10
 -12  -4   1    7.40    5.60
 -12  -4   1    4.90    6.30
 -12  -4   1    6.20    4.50
 -12  -4   1    8.90    5.50
 -12   4   1   -1.60    5.20
 -12   4   1   -1.90    5.30
 -10  -4   1   67.59   10.10
 -10  -4   1   75.29   10.30
  10  -4  -1   93.69    8.90
 -10  -4   1   83.39    9.70
 -10  -4   1   58.49    9.80
 -10   4   1   86.49   10.00
  10   4  -1   75.09    8.60
 -10   4   1   69.79   10.70
  -8  -4   1  978.60   37.00
   8  -4  -1  990.70   32.90
  -8  -4   1  975.90   32.90
  -8  -4   1  960.90   36.60
  -8  -4   1 1020.70   36.60
   8   4  -1 1044.90   35.80
   8   4  -1 1044.90   28.80
   8   4  -1 1013.10   34.50
  -8   4   1 1031.40   34.90
  -8   4   1 1013.00   37.10
   8   4  -1 1007.80   33.80
   6  -4  -1   65.39    6.00
  -6  -4   1   82.69    8.90
  -6  -4   1   82.99    8.00
   6  -4  -1   87.49    7.70
  -6  -4   1   64.69    7.80
  -6  -4   1   73.89    7.70
   6   4  -1   84.19    8.00
   6   4  -1   80.59    7.80
   6   4  -1   80.49    7.90
  -6   4   1   70.99    8.00
  -6   4   1   91.19    7.10
   4  -4  -1  117.79    7.20
  -4  -4   1  112.19    7.60
  -4  -4   1  120.19    7.50
   4  -4  -1  123.69    5.80
  -4  -4   1  117.09    8.40
   4  -4  -1  123.89    4.70
  -4  -4   1  112.29    8.40
   4  -4  -1  117.99    7.40
   4   4  -1  123.09    7.60
  -4   4   1  114.99    5.50
   4   4  -1  126.19    7.40
  -4   4   1  120.49    6.80
  -4   4   1   97.09    7.60
   4   4  -1  132.09    8.40
   2  -4  -1   14.70    3.20
   2  -4  -1   14.20    2.90
   2  -4  -1   14.20    2.60
  -2  -4   1   18.50    2.90
  -2  -4   1   18.60    3.50
  -2  -4   1   14.70    2.40
  -2  -4   1   16.20    3.60
  -2  -4   1    6.10    2.80
   2  -4  -1   15.50    3.50
  -2   4   1   13.80    3.40
   2   4  -1   13.90    3.60
  -2   4   1   17.20    3.00
   2   4  -1    9.50    2.90
   2   4  -1   15.60    3.30
   0  -4  -1  933.01   29.40
   0  -4  -1  905.51   28.50
   0  -4  -1  912.41   30.90
   0  -4   1  946.71   27.40
   0  -4   1  941.51   25.80
   0  -4   1  980.00   27.10
   0  -4  -1  970.10   30.00
   0  -4   1  943.11   29.30
   0   4   1  941.11   25.30
   0   4  -1  943.21   25.80
   0   4  -1  960.90   27.60
   0   4  -1  926.91   28.20
   0   4   1  955.80   28.60
   0   4   1  886.91   29.50
   0   4   1  908.91   30.80
   0   4  -1  958.50   30.90
   0   4  -1  930.21   28.00
  -2  -4  -1   15.20    3.60
  -2  -4  -1    9.50    3.60
  -2  -4  -1   11.50    3.00
  -2  -4  -1   17.60    4.10
  -2  -4  -1   19.10    2.60
   2  -4   1   15.20    2.80
  -2   4  -1   24.00    3.80
  -2   4  -1   16.30    3.00
  -2   4  -1   18.50    1.90
   2   4   1   14.30    2.30
   2   4   1   12.60    3.10
  -2   4  -1   18.60    3.20
   2   4   1   13.50    3.70
  -2   4  -1   18.70    3.50
  -4  -4  -1   18.80    4.70
  -4  -4  -1   10.10    2.80
  -4  -4  -1   12.20    4.30
  -4  -4  -1   12.80    3.20
  -4  -4  -1    8.90    3.90
  -4   4  -1   15.20    3.10
  -4   4  -1   10.40    2.40
  -4   4  -1    8.90    2.60
  -4   4  -1    7.60    3.30
   4   4   1    8.30    3.30
  -4   4  -1   11.50    2.70
   4   4   1   14.10    3.10
  -6  -4  -1 1972.90   56.29
  -6  -4  -1 1870.81   61.89
  -6  -4  -1 1924.51   53.99
  -6  -4  -1 1966.10   62.49
  -6  -4  -1 1940.61   63.19
  -6   4  -1 1962.50   57.89
  -6   4  -1 1903.71   60.59
  -6   4  -1 1948.11   55.49
  -6   4  -1 1983.40   55.29
   6   4   1 1989.30   55.59
  -6   4  -1 1915.31   57.89
  -8  -4  -1  205.98   14.70
  -8  -4  -1  205.98   10.80
  -8  -4  -1  184.08   14.40
  -8  -4  -1  187.18    9.30
  -8  -4  -1  182.98   13.60
   8   4   1  178.68    9.70
  -8   4  -1  209.98    8.60
  -8   4  -1  182.98    8.20
  -8   4  -1  179.38   13.50
  -8   4  -1  190.38   12.20
 -10  -4  -1  202.98   16.00
 -10  -4  -1  198.78   14.70
 -10  -4  -1  215.98   20.20
 -10   4  -1  184.68   14.10
 -10   4  -1  178.18   17.00
 -12  -4  -1    5.00    6.40
 -12  -4  -1    4.20    7.60
 -12  -4  -1    4.10    6.60
 -12   4  -1   22.80    9.00
 -12   4  -1   18.50    7.70
 -14  -4  -1   94.49   16.60
 -14  -4  -1  113.49   17.90
 -14   4  -1  109.69   17.60
 -15  -5   1    4.70    8.30
 -15  -5   1    1.00    6.60
 -15   5   1    8.10    7.60
 -15   5   1    5.70    8.30
 -13  -5   1    2.40    5.60
 -13  -5   1    6.70    7.60
 -13  -5   1   -5.80    4.90
 -13   5   1   -1.60    5.30
 -13   5   1   -9.30    4.70
 -11  -5   1   83.29   10.50
 -11  -5   1   95.69   12.30
 -11  -5   1  106.79   14.10
 -11  -5   1   98.89   12.50
 -11   5   1   81.79   12.40
 -11   5   1   82.59   10.60
  11   5  -1   97.49   10.60
  -9  -5   1    1.60    4.60
   9  -5  -1   12.40    4.10
  -9  -5   1    7.40    4.90
  -9  -5   1    9.70    5.70
  -9  -5   1    7.00    4.40
  -9   5   1    6.60    4.80
   9   5  -1    5.20    3.50
   9   5  -1    2.10    4.10
  -9   5   1    9.20    4.50
  -7  -5   1    9.00    4.10
   7  -5  -1    5.40    3.00
  -7  -5   1    7.60    4.70
  -7  -5   1   11.30    4.80
   7  -5  -1   10.80    3.30
  -7  -5   1    2.70    3.80
   7   5  -1    6.10    3.80
  -7   5   1    1.10    3.80
  -7   5   1    8.40    3.70
   7   5  -1    4.90    3.80
   5  -5  -1   23.90    4.20
  -5  -5   1   29.40    5.50
  -5  -5   1   22.70    4.50
  -5  -5   1   26.50    5.30
  -5  -5   1   32.80    6.30
   5  -5  -1   14.00    3.60
  -5  -5   1   25.00    3.90
   5  -5  -1   24.00    2.90
   5   5  -1   22.70    4.90
  -5   5   1   25.00    3.90
  -5   5   1   32.70    5.80
  -5   5   1   28.50    2.90
   5   5  -1   23.30    4.50
   5   5  -1   30.50    5.00
   3  -5  -1   85.69    5.00
  -3  -5   1   62.69    5.90
  -3  -5   1   73.69    7.60
   3  -5  -1   92.39    6.90
  -3  -5   1   66.29    6.40
   3  -5  -1   78.19    7.30
  -3  -5   1   66.59    7.30
   3  -5  -1   76.79    5.80
  -3  -5   1   78.99    6.00
  -3   5   1   83.69    5.60
   3   5  -1   79.09    7.30
   3   5  -1   95.49    8.60
  -3   5   1   89.29    7.90
   3   5  -1   94.19    6.40
  -1  -5   1   39.40    5.50
   1  -5  -1   30.90    4.10
   1  -5  -1   31.80    4.80
   1  -5  -1   42.80    5.30
  -1  -5   1   37.00    3.20
  -1  -5   1   28.90    4.90
  -1  -5   1   41.90    4.90
   1  -5  -1   32.10    4.60
  -1  -5   1   26.90    4.30
  -1   5   1   36.90    4.80
  -1   5   1   35.30    3.40
   1   5  -1   46.00    5.70
  -1   5   1   31.40    4.40
   1   5  -1   29.60    4.20
   1   5  -1   33.90    4.60
   1   5  -1   35.30    3.60
  -1  -5  -1    5.10    1.60
  -1  -5  -1    6.80    3.10
   1  -5   1    3.20    2.20
  -1  -5  -1    3.80    3.00
  -1  -5  -1    6.00    2.70
  -1  -5  -1    3.10    2.80
   1  -5   1    3.20    2.40
   1   5   1    3.70    2.40
  -1   5  -1    0.80    2.30
  -1   5  -1    5.00    2.80
   1   5   1    2.00    1.50
   1   5   1    2.80    2.50
  -1   5  -1    3.00    2.10
  -1   5  -1    0.40    2.50
  -3  -5  -1  523.25   19.50
  -3  -5  -1  504.15   18.40
  -3  -5  -1  518.75   22.00
  -3  -5  -1  515.55   21.40
  -3   5  -1  527.65   15.90
   3   5   1  539.25   17.10
   3   5   1  571.04   22.10
  -3   5  -1  580.84   18.70
  -3   5  -1  537.65   19.60
   3   5   1  509.05   18.70
  -3   5  -1  528.95   19.40
  -5  -5  -1    0.00    2.60
  -5  -5  -1    1.60    3.40
  -5  -5  -1    4.80    2.80
  -5  -5  -1   -4.30    3.30
  -5  -5  -1   -0.90    3.60
   5   5   1    1.70    2.50
  -5   5  -1    0.00    2.20
  -5   5  -1   -1.30    3.20
  -5   5  -1   -0.50    2.00
  -5   5  -1    1.10    2.00
  -5   5  -1   -1.90    1.40
  -7  -5  -1  148.19   13.80
  -7  -5  -1  118.99   12.50
  -7  -5  -1  122.89   13.20
  -7  -5  -1  147.59    9.00
  -7  -5  -1  130.59    8.90
  -7   5  -1  150.18    7.50
   7   5   1  152.78    9.10
  -7   5  -1  140.49    7.40
  -7   5  -1  146.49    9.70
  -7   5  -1  139.19    6.00
  -7   5  -1  143.39   13.10
  -9  -5  -1  360.66   21.70
  -9  -5  -1  416.56   23.80
  -9  -5  -1  431.76   22.40
  -9  -5  -1  419.36   17.90
  -9   5  -1  409.66   19.50
  -9   5  -1  372.16   21.40
 -11  -5  -1   -2.40    4.80
 -11  -5  -1   -0.90    5.80
 -11  -5  -1    1.80    6.10
 -11   5  -1   -5.20    4.50
 -11   5  -1    1.20    6.50
 -13  -5  -1   93.99   16.70
 -13  -5  -1   67.79   13.00
 -13  -5  -1   57.69   12.80
 -13   5  -1   64.99   13.60
 -15  -5  -1   -6.90    8.10
 -15  -5  -1    9.40    9.10
 -15   5  -1   -5.80    9.40
 -16  -6   1    2.50    7.90
 -16  -6   1  -19.40    7.00
 -16   6   1    1.60    8.80
 -14  -6   1   15.50    8.20
 -14  -6   1   15.50    9.00
 -14  -6   1   18.70    8.40
 -14   6   1   27.70    9.10
 -14   6   1   24.00   10.00
 -12  -6   1    0.90    6.20
 -12  -6   1    0.10    4.70
 -12  -6   1   -1.70    5.60
 -12  -6   1    1.10    5.30
 -12   6   1   18.50    7.60
 -12   6   1   11.10    5.70
  10  -6  -1  329.67   16.50
 -10  -6   1  349.77   17.80
 -10  -6   1  371.46   20.30
 -10  -6   1  318.77   20.70
 -10  -6   1  307.47   19.70
  10   6  -1  328.57   18.10
 -10   6   1  366.56   21.10
 -10   6   1  358.96   17.80
  10   6  -1  373.56   18.30
  -8  -6   1   60.39    9.70
  -8  -6   1   56.29    8.90
  -8  -6   1   74.49   10.60
  -8  -6   1   57.59    8.00
   8  -6  -1   58.29    6.80
   8  -6  -1   54.19    7.20
   8   6  -1   60.29    8.20
  -8   6   1   57.89    7.20
   8   6  -1   54.49    7.70
  -8   6   1   58.99    9.50
  -6  -6   1  330.87   17.90
  -6  -6   1  358.16   17.90
  -6  -6   1  330.87   15.40
  -6  -6   1  328.77   16.60
   6  -6  -1  323.97   14.90
   6  -6  -1  342.87   15.40
   6   6  -1  322.77   15.30
  -6   6   1  320.87   14.00
  -6   6   1  337.47   12.00
  -6   6   1  325.67   16.80
   6   6  -1  342.17   16.00
  -4  -6   1   88.79    8.20
   4  -6  -1  102.59    9.00
  -4  -6   1   95.59    7.30
  -4  -6   1   96.19    7.40
   4  -6  -1   97.69    6.40
  -4  -6   1   90.09    9.20
   4  -6  -1   74.99    7.80
  -4  -6   1   87.49    9.10
   4  -6  -1   93.69    5.10
   4   6  -1   83.89    8.80
  -4   6   1   72.99    8.20
   4   6  -1   79.09    7.90
  -4   6   1   95.19    6.20
   4   6  -1  108.79    8.70
  -2  -6   1  460.25   19.20
   2  -6  -1  514.75   19.60
  -2  -6   1  510.85   17.60
  -2  -6   1  549.65   20.80
   2  -6  -1  551.54   18.80
  -2  -6   1  528.55   18.90
   2  -6  -1  525.65   20.20
   2  -6  -1  516.95   20.00
  -2  -6   1  481.35   20.90
  -2   6   1  500.05   20.00
   2   6  -1  535.35   21.60
   2   6  -1  513.55   18.40
  -2   6   1  525.95   19.90
   2   6  -1  522.75   19.50
   0  -6  -1   57.29    6.80
   0  -6  -1   56.59    6.80
   0  -6   1   51.69    6.00
   0  -6  -1   58.29    6.80
   0  -6   1   57.59    5.90
   0  -6   1   55.79    2.50
   0  -6  -1   57.49    6.40
   0  -6   1   52.49    6.60
   0  -6   1   55.39    6.10
   0   6   1   57.89    6.30
   0   6  -1   50.79    5.00
   0   6  -1   54.59    6.70
   0   6  -1   51.59    5.70
   0   6  -1   49.70    5.80
   0   6   1   45.00    5.90
   0   6   1   53.19    3.90
   0   6   1   62.19    6.80
   2  -6   1  142.09    7.60
  -2  -6  -1  144.59    8.70
   2  -6   1  131.39    7.80
  -2  -6  -1  133.59   10.00
  -2  -6  -1  145.19   10.00
  -2  -6  -1  144.69    9.50
  -2   6  -1  139.39    8.40
   2   6   1  160.88    6.90
   2   6   1  145.09   10.00
  -2   6  -1  146.59    9.20
  -2   6  -1  136.99    8.20
   2   6   1  148.79    8.90
  -2   6  -1  148.39    9.00
  -4  -6  -1    6.10    4.30
  -4  -6  -1    7.60    4.10
  -4  -6  -1    5.70    3.60
  -4  -6  -1    7.90    4.40
  -4  -6  -1    0.10    2.70
  -4   6  -1    9.50    3.80
  -4   6  -1    8.10    1.90
  -4   6  -1    6.40    2.80
   4   6   1    6.20    2.90
   4   6   1    5.60    2.50
  -6  -6  -1  171.48   13.40
  -6  -6  -1  160.68   13.10
  -6  -6  -1  181.98   10.70
  -6  -6  -1  183.48   13.50
  -6  -6  -1  159.68   10.20
  -6   6  -1  171.38   12.20
  -6   6  -1  176.78    9.20
   6   6   1  179.08   10.30
  -6   6  -1  179.38    9.30
  -8  -6  -1  225.58   12.80
  -8  -6  -1  207.88   16.50
  -8  -6  -1  240.08   16.60
  -8  -6  -1  238.08   12.10
  -8  -6  -1  230.68   16.70
  -8   6  -1  245.08   15.80
   8   6   1  207.28   13.10
  -8   6  -1  219.88   12.30
 -10  -6  -1   33.80   10.10
 -10  -6  -1   22.80    8.20
 -10  -6  -1   19.60    7.20
 -10  -6  -1   28.10    6.00
 -10   6  -1   28.10    6.60
 -10   6  -1   21.50    8.10
 -12  -6  -1   32.10   10.20
 -12  -6  -1   31.20   10.30
 -12   6  -1   52.59   12.00
 -14  -6  -1  124.29   18.00
 -14  -6  -1  107.79   17.10
 -14  -6  -1  131.39   21.10
 -14   6  -1  124.39   18.30
 -15  -7   1  696.53   38.20
 -15  -7   1  662.13   39.60
 -15  -7   1  740.83   37.90
 -15   7   1  746.33   39.90
 -13  -7   1   72.09   12.40
 -13  -7   1   51.99   11.40
 -13  -7   1   32.10   10.30
 -13   7   1   34.70   10.70
 -11  -7   1  772.62   30.80
 -11  -7   1  746.23   35.00
 -11  -7   1  823.82   35.10
 -11  -7   1  689.63   34.40
 -11   7   1  770.32   30.70
  11   7  -1  750.82   30.70
 -11   7   1  756.32   35.00
  -9  -7   1  178.38   14.30
  -9  -7   1  161.98   16.50
   9  -7  -1  182.98   12.00
  -9  -7   1  179.88   16.80
  -9  -7   1  205.38   13.20
   9   7  -1  182.88   13.00
  -9   7   1  179.28   11.70
  -9   7   1  185.08   14.60
   9   7  -1  176.98   13.10
  -7  -7   1  367.56   20.20
  -7  -7   1  354.56   18.90
   7  -7  -1  355.46   16.80
   7  -7  -1  384.16   17.20
  -7  -7   1  389.96   17.90
  -7  -7   1  347.27   20.40
   7   7  -1  333.77   16.80
  -7   7   1  397.06   13.10
  -7   7   1  380.36   16.10
  -7   7   1  366.06   19.40
   7   7  -1  387.56   18.00
  -5  -7   1  356.26   15.40
   5  -7  -1  322.47   15.50
  -5  -7   1  321.47   15.40
  -5  -7   1  317.17   17.70
  -5  -7   1  346.47   16.10
   5  -7  -1  321.07   13.40
   5  -7  -1  304.97   15.50
  -5  -7   1  284.87   16.90
   5  -7  -1  333.87   11.10
   5   7  -1  311.57   15.50
  -5   7   1  331.27   13.50
   5   7  -1  342.27   15.10
  -5   7   1  296.47   16.20
  -3  -7   1   -0.50    2.80
   3  -7  -1    1.20    2.80
  -3  -7   1    0.10    3.50
   3  -7  -1    4.60    2.90
   3  -7  -1    1.20    2.30
  -3  -7   1   -2.20    2.00
   3  -7  -1   -4.80    2.80
  -3  -7   1   -1.40    3.30
  -3  -7   1    1.30    2.80
  -3   7   1   -1.20    3.30
   3   7  -1   -2.50    2.60
  -3   7   1   -1.20    2.10
   3   7  -1   -2.90    2.40
  -1  -7   1 1002.40   36.70
   1  -7  -1 1020.20   33.00
   1  -7  -1 1085.99   35.00
   1  -7  -1 1069.19   36.90
  -1  -7   1 1108.99   33.20
  -1  -7   1 1031.40   35.30
  -1  -7   1 1057.29   30.90
   1  -7  -1 1020.00   35.50
  -1  -7   1 1034.80   35.20
  -1   7   1 1041.30   30.70
  -1   7   1 1006.10   34.80
  -1   7   1 1078.89   34.80
  -1   7   1 1097.29   36.80
   1   7  -1 1048.10   37.30
   1   7  -1 1052.59   33.00
   1   7  -1 1048.70   34.20
   1   7  -1 1049.49   32.90
   1  -7   1  411.96   16.70
  -1  -7  -1  423.56   17.40
  -1  -7  -1  414.66   19.50
   1  -7   1  425.56   16.60
  -1  -7  -1  449.06   19.30
   1  -7   1  418.76   18.30
  -1  -7  -1  418.86   18.40
  -1   7  -1  450.65   17.60
   1   7   1  424.86   14.40
  -1   7  -1  423.06   17.30
   1   7   1  453.35   18.10
  -1   7  -1  426.16   18.60
  -1   7  -1  417.06   16.40
  -3  -7  -1 3523.45   95.79
  -3  -7  -1 3570.34  106.39
  -3  -7  -1 3636.74  109.89
  -3  -7  -1 3479.25  101.39
   3  -7   1 3540.65   94.39
  -3   7  -1 3533.95   98.89
  -3   7  -1 3493.55  101.89
  -3   7  -1 3723.03  106.19
   3   7   1 3521.85   99.49
   3   7   1 3566.94   94.19
  -5  -7  -1    0.10    4.20
  -5  -7  -1   -1.40    3.10
  -5  -7  -1    6.80    3.90
  -5  -7  -1    7.90    5.00
  -5  -7  -1    7.20    4.30
   5   7   1    0.50    3.00
  -5   7  -1    2.90    1.70
  -5   7  -1   -0.50    2.80
   5   7   1    0.30    2.60
  -5   7  -1    6.30    4.20
  -7  -7  -1 1362.76   50.59
  -7  -7  -1 1335.07   42.40
  -7  -7  -1 1281.67   48.40
  -7  -7  -1 1253.87   49.40
  -7  -7  -1 1360.76   43.50
  -7   7  -1 1388.46   41.20
   7   7   1 1357.06   43.10
  -7   7  -1 1334.67   47.00
  -9  -7  -1  103.19   14.40
  -9  -7  -1   85.69   12.70
  -9  -7  -1   85.39   12.80
  -9  -7  -1   93.89    9.90
  -9   7  -1  100.99   13.00
 -11  -7  -1    8.10    8.00
 -11  -7  -1   27.30    9.30
 -11  -7  -1    5.90    6.70
 -11  -7  -1    5.10    4.50
 -11   7  -1   11.80    7.10
 -13  -7  -1  510.45   32.70
 -13  -7  -1  496.15   31.10
 -13   7  -1  497.75   31.40
 -14  -8   1  323.17   23.70
 -14  -8   1  249.68   25.80
 -14  -8   1  245.98   24.60
 -14   8   1  252.67   25.20
 -12  -8   1   10.40    7.00
 -12  -8   1    2.50    5.30
 -12  -8   1    5.30    7.20
 -12  -8   1   10.40    7.80
 -12   8   1    5.80    7.40
 -10  -8   1   67.89    9.90
 -10  -8   1   65.79   11.90
 -10  -8   1   72.09   12.40
 -10  -8   1   79.89   11.80
  10   8  -1   62.39    9.60
  10   8  -1   68.99   10.10
 -10   8   1   76.99    9.20
 -10   8   1   65.09   11.70
   8  -8  -1  796.72   29.40
  -8  -8   1  791.12   34.20
  -8  -8   1  732.83   29.20
   8  -8  -1  749.92   28.80
  -8  -8   1  829.52   34.80
  -8  -8   1  747.03   32.10
   8   8  -1  689.83   28.40
  -8   8   1  785.72   27.50
   8   8  -1  760.72   30.00
  -8   8   1  744.13   32.00
  -6  -8   1  115.99   12.60
  -6  -8   1  100.59   12.10
  -6  -8   1  119.09    9.40
  -6  -8   1  120.39   11.40
   6  -8  -1  130.29   11.70
  -6  -8   1  128.29   11.90
   6  -8  -1  109.39   10.60
   6  -8  -1  120.39    7.40
  -6   8   1  116.79   12.00
  -6   8   1  143.89    8.10
   6   8  -1  139.59   12.80
   6   8  -1  128.79    9.60
   4  -8  -1  715.23   27.50
  -4  -8   1  751.02   31.60
  -4  -8   1  765.42   30.80
   4  -8  -1  759.22   28.20
  -4  -8   1  764.82   28.60
   4  -8  -1  765.52   25.30
  -4  -8   1  805.02   27.80
  -4  -8   1  817.12   28.10
   4  -8  -1  741.13   29.00
  -4   8   1  772.32   29.50
  -4   8   1  824.52   28.20
   4   8  -1  753.02   26.80
   4   8  -1  762.42   28.50
  -2  -8   1  239.28   13.00
  -2  -8   1  237.28   14.10
   2  -8  -1  246.18   14.40
   2  -8  -1  269.87   12.90
   2  -8  -1  258.07   14.00
  -2  -8   1  255.27   15.10
  -2  -8   1  257.87   14.40
  -2  -8   1  244.08   10.90
  -2   8   1  219.98   13.10
  -2   8   1  241.58   13.60
   2   8  -1  243.18   12.30
  -2   8   1  250.67   11.30
  -2   8   1  274.97   13.80
   2   8  -1  249.68   13.60
   0  -8   1  948.61   33.40
   0  -8  -1 1017.00   36.60
   0  -8  -1 1068.69   35.20
   0  -8   1  933.41   34.30
   0  -8  -1  971.30   32.40
   0  -8   1  948.01   35.10
   0  -8  -1  984.30   34.80
   0  -8   1  982.50   27.30
   0  -8   1  965.20   31.70
   0   8  -1 1005.00   32.10
   0   8   1  922.91   33.80
   0   8  -1  969.50   33.20
   0   8  -1  942.11   31.60
   0   8   1  984.00   33.60
   0   8   1  997.70   29.40
  -2  -8  -1  212.48   14.30
  -2  -8  -1  238.38   13.00
   2  -8   1  219.68   11.00
  -2  -8  -1  210.08   13.90
   2  -8   1  204.98   11.50
  -2  -8  -1  227.28   13.50
   2   8   1  202.98   12.10
  -2   8  -1  210.18   11.80
  -2   8  -1  214.18   12.50
   2   8   1  221.58    9.60
  -2   8  -1  223.88   13.00
  -2   8  -1  209.48   12.20
  -4  -8  -1   15.50    5.80
  -4  -8  -1   10.80    5.60
  -4  -8  -1   15.30    5.50
   4  -8   1   17.50    4.70
  -4  -8  -1   20.40    5.80
  -4  -8  -1   14.30    4.60
   4   8   1   10.50    4.40
  -4   8  -1   13.10    4.30
   4   8   1   19.30    4.00
  -4   8  -1   28.30    5.60
  -4   8  -1   15.90    5.00
  -6  -8  -1  860.21   35.70
  -6  -8  -1  884.61   37.70
   6  -8   1  917.41   29.90
  -6  -8  -1  894.81   37.60
  -6  -8  -1  879.21   31.70
  -6  -8  -1  926.41   33.00
   6   8   1  911.51   32.30
  -6   8  -1  879.61   34.00
   6   8   1  914.81   30.00
  -8  -8  -1  484.85   27.10
  -8  -8  -1  497.25   21.90
  -8  -8  -1  505.45   21.30
  -8  -8  -1  489.75   27.00
  -8  -8  -1  453.85   26.00
  -8   8  -1  471.55   24.20
 -10  -8  -1  112.59   16.00
 -10  -8  -1   88.79   14.50
 -10  -8  -1   89.69   11.00
 -10  -8  -1   84.59   13.40
 -10   8  -1   94.39   13.20
 -12  -8  -1   54.69   13.20
 -12  -8  -1   64.69   14.20
 -12   8  -1   65.09   13.90
 -14  -8  -1  191.28   23.40
 -14  -8  -1  187.28   22.50
 -14  -8  -1  179.28   24.70
 -14   8  -1  253.37   26.30
 -15  -9   1    4.30    9.40
 -15  -9   1    3.10    8.20
 -15  -9   1   -1.40    8.10
 -15   9   1    5.70   11.00
 -13  -9   1   22.80   11.00
 -13  -9   1    6.00    8.10
 -13   9   1   23.80   10.80
 -11  -9   1   40.80   10.20
 -11  -9   1   37.00   10.20
 -11  -9   1   28.70    7.60
 -11  -9   1   17.40    8.50
  11   9  -1   34.90    8.20
 -11   9   1   29.90    9.70
  -9  -9   1   28.80    8.50
   9  -9  -1   23.10    6.00
  -9  -9   1   24.00    6.90
  -9  -9   1   32.40    9.20
  -9  -9   1   35.40    9.00
   9   9  -1   25.40    6.40
  -9   9   1   15.20    7.80
   9   9  -1   15.90    5.80
  -7  -9   1  172.08   13.50
  -7  -9   1  159.78   14.40
   7  -9  -1  171.78   12.40
  -7  -9   1  157.68   15.70
  -7  -9   1  165.38   16.50
   7  -9  -1  150.58   11.40
   7   9  -1  182.58   12.90
   7   9  -1  126.59   12.00
  -7   9   1  177.88   16.10
   5  -9  -1  140.19   13.00
   5  -9  -1  118.69    6.80
  -5  -9   1  123.99   11.80
   5  -9  -1  117.69   11.60
  -5  -9   1  124.79   13.60
   5  -9  -1  113.89    8.60
  -5  -9   1  118.29   11.40
  -5  -9   1  139.29   10.40
  -5  -9   1  132.39   13.80
  -5   9   1  118.19   12.00
   5   9  -1  129.89   11.30
  -5   9   1  124.39    8.80
   5   9  -1  117.39   11.70
  -3  -9   1   -2.90    3.80
  -3  -9   1   -3.50    3.00
  -3  -9   1    4.70    4.30
   3  -9  -1    7.60    4.50
   3  -9  -1    0.40    3.50
  -3  -9   1    6.80    3.20
   3  -9  -1    1.80    3.10
  -3  -9   1   -2.10    4.00
   3   9  -1   -2.80    3.50
  -3   9   1    0.10    2.70
   3   9  -1    1.40    3.30
  -3   9   1   -0.40    3.50
  -3   9   1   -2.70    3.10
  -1  -9   1   38.70    7.00
  -1  -9   1   52.89    8.20
   1  -9  -1   50.19    8.10
  -1  -9   1   44.10    6.80
   1  -9  -1   29.40    6.40
  -1  -9   1   50.29    4.50
   1  -9  -1   51.59    7.40
   1  -9  -1   44.80    6.90
  -1  -9   1   32.80    6.30
  -1   9   1   45.70    5.60
  -1   9   1   39.10    6.70
   1   9  -1   53.29    7.30
   1   9  -1   50.59    6.90
  -1   9   1   49.40    7.60
   1  -9   1   53.29    7.30
  -1  -9  -1   75.99    9.40
  -1  -9  -1   73.89    9.60
   1  -9   1   56.99    7.80
  -1  -9  -1   67.99    8.40
  -1  -9  -1   60.59    8.90
   1  -9   1   85.09    8.70
   1  -9   1   82.19    9.90
  -1   9  -1   59.49    7.70
  -1   9  -1   79.99    8.00
  -1   9  -1   61.39    7.80
   1   9   1   68.69    8.60
   1   9   1   70.19    6.30
  -3  -9  -1   96.29   11.90
  -3  -9  -1  124.69   11.70
   3  -9   1   86.49    6.90
  -3  -9  -1  124.79   12.30
   3  -9   1   82.09    8.80
  -3  -9  -1   88.49   11.20
  -3  -9  -1   84.79    9.60
  -3   9  -1   77.99    9.40
  -3   9  -1   71.69    8.80
   3   9   1  130.29   12.00
  -3   9  -1   96.69    9.90
   3   9   1  109.29    7.10
  -5  -9  -1  155.48   11.80
   5  -9   1  133.39    9.70
  -5  -9  -1  118.19   11.50
  -5  -9  -1  153.78   14.60
  -5  -9  -1  121.79   14.10
  -5  -9  -1  120.19   13.70
   5   9   1  114.39    8.30
  -5   9  -1  128.59   12.40
   5   9   1  126.49   11.60
  -5   9  -1  140.49   10.60
  -7  -9  -1    7.80    6.60
  -7  -9  -1   -6.40    4.10
   7  -9   1    0.60    2.90
  -7  -9  -1   -0.60    3.30
  -7  -9  -1   14.50    7.00
  -7  -9  -1   -2.50    3.70
  -7   9  -1    3.40    4.00
   7   9   1    5.40    4.10
  -7   9  -1   -1.10    4.60
   9  -9   1  252.57   14.00
  -9  -9  -1  232.78   15.60
  -9  -9  -1  277.77   24.80
  -9  -9  -1  230.18   22.40
  -9  -9  -1  263.97   20.20
  -9   9  -1  257.17   18.70
 -11  -9  -1   34.50   10.40
 -11  -9  -1   71.09   15.00
 -11  -9  -1   54.09   13.50
 -11  -9  -1   47.90    9.00
 -11   9  -1   41.00   11.40
 -13  -9  -1   -0.40    8.40
 -13  -9  -1   10.00   10.00
 -13   9  -1   -3.40    8.10
 -14 -10   1  230.28   25.50
 -14 -10   1  166.48   20.20
 -14 -10   1  191.28   23.90
 -14  10   1  200.58   23.30
 -12 -10   1  134.99   18.80
 -12 -10   1  151.28   16.20
 -12 -10   1  136.59   18.70
 -12  10   1  151.88   19.40
 -10 -10   1   -2.30    5.80
 -10 -10   1    6.20    7.60
 -10 -10   1    1.30    6.40
 -10 -10   1   -2.20    4.30
  10  10  -1    0.80    4.70
 -10  10   1   -2.20    6.40
  10  10  -1   -3.70    3.70
  -8 -10   1  865.01   35.90
  -8 -10   1  819.92   33.60
  -8 -10   1  806.72   37.70
  -8 -10   1  924.81   39.60
   8 -10  -1  785.22   32.80
  -8  10   1  867.11   36.70
   8  10  -1  851.61   34.20
   8  10  -1  857.11   32.60
   6 -10  -1    6.90    5.20
  -6 -10   1   -0.10    4.70
  -6 -10   1    0.60    5.20
  -6 -10   1    0.00    3.90
   6 -10  -1    2.90    2.90
  -6 -10   1    7.00    4.90
  -6 -10   1    7.40    4.50
   6  10  -1    9.50    5.00
   6  10  -1    4.30    4.20
  -6  10   1    7.00    5.60
  -4 -10   1 1601.04   57.89
  -4 -10   1 1636.74   56.39
   4 -10  -1 1596.14   53.69
  -4 -10   1 1652.83   53.59
  -4 -10   1 1623.84   50.99
   4 -10  -1 1623.64   49.40
   4 -10  -1 1473.05   52.59
  -4 -10   1 1649.13   51.09
  -4  10   1 1576.74   52.49
  -4  10   1 1597.24   49.10
   4  10  -1 1545.05   49.30
  -4  10   1 1554.64   53.69
   4  10  -1 1587.44   52.59
  -2 -10   1   13.70    3.50
  -2 -10   1   17.30    6.00
  -2 -10   1   18.40    5.40
   2 -10  -1   17.00    6.20
   2 -10  -1   10.10    4.80
  -2 -10   1   11.90    6.20
   2 -10  -1   14.00    4.80
  -2 -10   1   25.90    6.80
   2 -10  -1   12.60    5.10
  -2  10   1   14.90    4.10
   2  10  -1   14.80    5.70
   2  10  -1   18.30    5.00
  -2  10   1   15.60    5.30
  -2  10   1    6.90    4.60
   0 -10   1  617.44   25.40
   0 -10  -1  603.94   26.70
   0 -10  -1  650.83   28.60
   0 -10  -1  626.14   25.60
   0 -10   1  619.34   27.10
   0 -10   1  638.64   27.10
   0 -10  -1  630.34   26.60
   0 -10   1  640.34   24.90
   0  10  -1  571.84   23.80
   0  10   1  643.14   21.80
   0  10   1  587.14   25.60
   0  10  -1  618.84   25.80
   0  10  -1  622.24   24.20
  -2 -10  -1  119.39   13.30
  -2 -10  -1  137.29   14.30
   2 -10   1  117.69   11.00
  -2 -10  -1  129.59   11.90
  -2 -10  -1  125.99   11.40
   2 -10   1   96.49    9.00
  -2 -10  -1  111.39   11.90
   2  10   1  106.99   11.30
  -2  10  -1  104.89   10.70
  -2  10  -1   89.99   10.30
   2  10   1  112.59    7.50
  -2  10  -1  105.59   10.30
  -4 -10  -1  124.89   14.40
  -4 -10  -1  122.39   12.50
  -4 -10  -1  142.99   13.50
   4 -10   1  122.29   11.20
  -4 -10  -1  125.39   14.60
  -4 -10  -1  127.09   12.20
   4  10   1  133.09   12.70
  -4  10  -1  124.69   12.80
  -4  10  -1  148.69   11.40
  -4  10  -1  141.79   13.00
   4  10   1  136.49    8.70
  -6 -10  -1  831.02   37.50
  -6 -10  -1  872.11   33.00
  -6 -10  -1  834.32   35.30
   6 -10   1  812.72   30.00
  -6 -10  -1  861.21   33.30
  -6 -10  -1  851.61   38.90
  -6  10  -1  785.12   31.90
   6  10   1  829.82   29.00
  -6  10  -1  897.51   34.50
   6  10   1  802.22   32.20
   8 -10   1  123.99   11.70
  -8 -10  -1  114.09   12.70
  -8 -10  -1  125.29   13.00
  -8 -10  -1  144.99   17.20
  -8 -10  -1  110.19   15.80
  -8 -10  -1  161.68   18.50
  -8  10  -1  100.29   13.20
  -8  10  -1  152.28   13.90
 -10 -10  -1  378.06   27.10
 -10 -10  -1  419.06   22.60
 -10 -10  -1  455.05   28.70
 -10  10  -1  402.76   25.70
 -10  10  -1  422.86   21.60
 -12 -10  -1    0.30    8.00
 -12 -10  -1    4.20    8.30
 -12  10  -1   -5.80    8.50
 -12  10  -1    1.70    5.00
 -13 -11   1  221.88   21.20
 -13 -11   1  266.77   27.40
 -13 -11   1  224.38   25.70
 -13  11   1  204.98   23.80
 -11 -11   1  431.16   27.20
 -11 -11   1  375.96   26.80
 -11 -11   1  391.26   23.90
  11  11  -1  378.06   22.20
 -11  11   1  428.06   27.50
  -9 -11   1  609.14   28.30
  -9 -11   1  587.04   29.80
  -9 -11   1  574.54   31.80
  -9 -11   1  557.44   31.60
   9  11  -1  584.94   28.20
  -9  11   1  562.14   29.80
   9  11  -1  584.14   26.60
  -7 -11   1  211.98   20.80
  -7 -11   1  255.37   17.00
  -7 -11   1  263.37   19.70
   7 -11  -1  258.17   17.00
  -7 -11   1  249.88   16.90
   7  11  -1  254.07   15.80
  -7  11   1  252.47   18.10
   7  11  -1  278.47   17.80
  -5 -11   1   13.80    5.70
  -5 -11   1   19.40    5.50
  -5 -11   1   12.80    6.70
   5 -11  -1   13.20    4.50
   5 -11  -1   10.10    3.80
  -5 -11   1   14.60    6.30
  -5 -11   1   23.20    7.60
   5 -11  -1   21.00    7.10
   5  11  -1   14.20    5.10
  -5  11   1    3.90    4.70
  -5  11   1    9.10    4.60
   5  11  -1   12.60    5.50
  -5  11   1   11.80    5.80
   3 -11  -1    1.40    3.40
   3 -11  -1    4.20    4.10
  -3 -11   1   -5.30    4.10
   3 -11  -1    4.60    4.30
   3 -11  -1   -8.30    3.60
  -3 -11   1    7.70    4.80
  -3 -11   1   -0.10    2.70
  -3 -11   1   10.10    5.80
  -3 -11   1   -0.40    3.70
  -3  11   1   -2.70    2.60
  -3  11   1    3.10    4.10
   3  11  -1    0.00    3.30
  -3  11   1    2.80    4.10
   3  11  -1    1.10    4.20
   1 -11  -1  104.19   11.70
  -1 -11   1  111.89   11.50
  -1 -11   1  113.99   12.50
   1 -11  -1  127.49   12.80
   1 -11  -1  150.58   14.70
  -1 -11   1  122.99   12.60
   1 -11  -1   98.89   11.90
  -1 -11   1  124.99   13.30
  -1 -11   1  111.49    6.20
   1  11  -1  101.69   10.50
  -1  11   1  117.79    8.50
   1  11  -1  124.29   12.50
  -1  11   1  121.89   12.80
  -1  11   1  102.19   11.30
  -1 -11  -1 1106.59   36.80
  -1 -11  -1 1102.79   40.80
  -1 -11  -1 1003.60   41.80
  -1 -11  -1 1025.30   37.80
   1 -11   1 1013.10   40.30
  -1 -11  -1 1025.20   39.70
   1 -11   1 1039.20   36.60
   1 -11   1 1043.80   37.30
   1  11   1 1084.19   33.30
  -1  11  -1 1029.40   38.40
  -1  11  -1 1080.19   37.00
  -1  11  -1 1035.80   36.70
   1  11   1 1066.09   39.10
  -3 -11  -1  984.30   41.50
   3 -11   1  943.71   34.40
  -3 -11  -1 1015.80   36.70
  -3 -11  -1  911.21   39.00
  -3 -11  -1  945.41   35.70
  -3 -11  -1  971.90   37.70
   3 -11   1  962.50   33.40
  -3  11  -1  991.70   36.00
  -3  11  -1 1008.10   36.80
   3  11   1  970.30   31.20
   3  11   1  932.51   36.50
  -3  11  -1  979.20   36.20
  -5 -11  -1  830.72   38.90
  -5 -11  -1  808.52   34.70
  -5 -11  -1  830.42   33.10
  -5 -11  -1  884.61   38.20
  -5 -11  -1  852.31   34.70
   5 -11   1  831.22   31.30
   5  11   1  835.62   28.70
  -5  11  -1  848.92   34.10
  -5  11  -1  806.82   33.10
   5  11   1  870.21   33.90
  -5  11  -1  862.21   33.90
  -7 -11  -1  122.39   15.10
  -7 -11  -1  105.69   12.60
  -7 -11  -1  135.79   17.50
  -7 -11  -1  121.19   16.00
   7 -11   1  119.59   12.10
  -7 -11  -1  134.19   14.00
  -7  11  -1  128.09   14.30
  -7  11  -1  133.29   13.40
  -7  11  -1  116.39   14.10
  -9 -11  -1  160.28   15.90
  -9 -11  -1  196.48   20.90
  -9 -11  -1  153.68   19.70
  -9  11  -1  173.18   16.20
  -9  11  -1  199.78   19.60
 -11 -11  -1   52.99   14.10
 -11 -11  -1   57.69   11.00
 -11 -11  -1   38.30   12.70
 -11  11  -1   56.79   10.10
 -11  11  -1   60.09   13.90
 -12 -12   1  180.58   19.60
 -12 -12   1  204.78   23.50
 -12 -12   1  145.59   20.50
 -12  12   1  175.08   20.90
 -10 -12   1  267.67   20.80
 -10 -12   1  297.27   27.80
 -10 -12   1  214.48   20.10
 -10  12   1  241.88   23.60
  10  12  -1  280.07   18.60
   8 -12  -1    9.10    5.90
  -8 -12   1   17.30    7.10
  -8 -12   1   -4.20    4.60
  -8 -12   1   15.20    8.20
  -8 -12   1    4.10    7.30
   8  12  -1    9.90    6.20
  -8  12   1    6.70    6.50
   8  12  -1    6.20    5.20
  -6 -12   1  725.63   31.40
   6 -12  -1  755.52   30.70
  -6 -12   1  727.23   35.00
  -6 -12   1  712.13   30.20
  -6 -12   1  756.42   36.50
   6 -12  -1  697.43   31.90
   6  12  -1  740.13   29.50
  -6  12   1  695.33   31.70
  -6  12   1  713.93   29.50
   6  12  -1  707.93   31.90
  -6  12   1  740.63   33.20
  -4 -12   1   59.49   11.00
   4 -12  -1   76.09   11.90
  -4 -12   1   71.99   10.50
   4 -12  -1   73.39   10.70
   4 -12  -1   70.69    9.50
  -4 -12   1   56.59   10.60
  -4 -12   1   75.79   10.70
  -4 -12   1   90.29    9.80
   4 -12  -1   72.29    8.20
  -4  12   1   59.39    8.20
  -4  12   1   85.69   11.40
   4  12  -1   62.99   10.90
  -4  12   1   67.69   10.30
   4  12  -1   72.89    9.40
  -2 -12   1 1263.77   44.00
   2 -12  -1 1247.38   46.90
   2 -12  -1 1261.17   44.20
   2 -12  -1 1255.17   47.30
  -2 -12   1 1237.98   46.50
  -2 -12   1 1205.78   48.80
   2 -12  -1 1312.07   44.50
  -2 -12   1 1210.48   46.30
  -2  12   1 1229.78   40.10
   2  12  -1 1233.38   45.40
  -2  12   1 1276.47   46.10
   2  12  -1 1278.27   42.50
  -2  12   1 1241.28   45.60
   0 -12  -1   -1.70    4.30
   0 -12   1    1.90    3.80
   0 -12  -1   -1.20    4.40
   0 -12  -1   -1.90    4.30
   0 -12   1    6.00    5.30
   0 -12   1   -0.10    4.10
   0 -12  -1    3.30    5.10
   0 -12  -1    4.20    3.20
   0  12   1    1.60    3.20
   0  12  -1   -2.30    4.00
   0  12  -1    1.30    3.40
   0  12   1   -0.10    4.30
   2 -12   1  523.15   23.00
  -2 -12  -1  535.45   28.70
  -2 -12  -1  564.64   24.10
  -2 -12  -1  570.84   27.60
  -2 -12  -1  586.34   26.30
   2 -12   1  522.05   24.20
  -2 -12  -1  554.14   27.80
  -2  12  -1  546.75   25.90
  -2  12  -1  537.25   24.50
   2  12   1  574.34   20.90
  -2  12  -1  544.75   24.00
   2  12   1  543.25   26.00
  -4 -12  -1   20.30    8.30
  -4 -12  -1   20.60    6.60
  -4 -12  -1   28.60    9.10
  -4 -12  -1   17.00    7.30
   4 -12   1   14.20    5.80
  -4 -12  -1   19.10    6.20
  -4  12  -1   13.80    5.90
  -4  12  -1   26.70    7.20
   4  12   1   20.20    6.60
  -4  12  -1   23.60    6.70
   4  12   1   15.50    4.50
  -6 -12  -1    5.80    8.00
  -6 -12  -1   -2.20    4.60
  -6 -12  -1   15.10    6.70
  -6 -12  -1    3.40    5.30
   6 -12   1   -0.50    4.20
  -6 -12  -1    2.30    6.40
  -6  12  -1    2.00    5.30
  -6  12  -1    5.10    5.70
  -6  12  -1    2.40    4.70
   6  12   1    9.80    5.60
  -8 -12  -1  345.57   25.70
  -8 -12  -1  370.26   24.80
   8 -12   1  310.07   18.50
  -8 -12  -1  357.86   21.30
  -8  12  -1  359.16   23.20
  -8  12  -1  351.66   22.40
  -8  12  -1  364.96   21.10
 -10 -12  -1    5.70    6.20
 -10 -12  -1   -3.00    7.80
 -10 -12  -1    2.10    8.20
 -10  12  -1    0.10    5.60
 -10  12  -1   12.10    8.80
 -11 -13   1  184.08   23.00
 -11 -13   1  167.58   20.10
 -11 -13   1  163.28   19.10
 -11  13   1  144.79   19.80
 -11  13   1  169.38   18.60
   9 -13  -1   96.29   12.90
  -9 -13   1   98.39   16.20
  -9 -13   1   58.69   11.70
  -9 -13   1   80.69   13.50
   9  13  -1   84.29   13.20
  -9  13   1   92.09   14.80
  -9  13   1  112.69   14.70
   9  13  -1   70.89   11.10
  -7 -13   1    8.30    7.50
   7 -13  -1   12.50    6.70
  -7 -13   1   10.20    6.90
   7 -13  -1    6.50    5.50
  -7 -13   1   -2.80    4.70
   7  13  -1   -2.40    4.40
  -7  13   1   -2.30    4.90
   7  13  -1    3.70    6.40
  -7  13   1    3.80    6.30
  -7  13   1   -0.30    4.80
   5 -13  -1  262.67   19.20
   5 -13  -1  274.67   18.40
  -5 -13   1  278.97   21.00
   5 -13  -1  294.17   17.10
  -5 -13   1  309.67   19.90
  -5 -13   1  278.57   21.80
  -5 -13   1  283.57   16.40
   5  13  -1  270.37   16.60
   5  13  -1  281.07   19.10
  -5  13   1  271.97   16.30
  -5  13   1  292.77   19.40
  -5  13   1  296.67   19.40
   3 -13  -1  159.98   15.50
   3 -13  -1  180.48   14.60
   3 -13  -1  132.09   15.50
  -3 -13   1  178.78   18.50
  -3 -13   1  195.88   18.70
   3 -13  -1  194.08   12.90
  -3 -13   1  171.68   16.60
  -3  13   1  121.59   14.30
   3  13  -1  179.28   13.20
  -3  13   1  187.78   17.30
  -3  13   1  143.89   11.10
   3  13  -1  197.38   18.20
   1 -13  -1   24.10    8.40
   1 -13  -1   28.10    8.00
  -1 -13   1   31.20    8.30
   1 -13  -1   18.50    7.10
  -1 -13   1   34.60    8.60
  -1 -13   1   14.60    6.10
   1 -13  -1   39.00    8.40
  -1  13   1   28.70    5.80
   1  13  -1   26.20    7.40
   1  13  -1   27.10    6.70
  -1  13   1   22.50    7.40
  -1 -13  -1   57.59   10.00
  -1 -13  -1   57.99   11.30
   1 -13   1   76.29   10.70
  -1 -13  -1   80.59   11.60
   1 -13   1   81.59   10.40
  -1 -13  -1   54.69    8.10
  -1 -13  -1   49.30   10.20
  -1  13  -1   64.49    9.30
   1  13   1   64.39   10.70
  -1  13  -1   70.39   10.00
  -1  13  -1   55.09    9.80
   1  13   1   53.89    7.20
  -3 -13  -1  184.18   17.80
   3 -13   1  209.78   14.30
  -3 -13  -1  215.38   19.00
   3 -13   1  230.58   15.80
  -3 -13  -1  200.28   19.80
  -3 -13  -1  237.58   19.30
  -3 -13  -1  218.18   14.80
  -3  13  -1  241.98   17.10
   3  13   1  193.18   17.80
  -3  13  -1  200.88   14.50
  -3  13  -1  223.88   15.80
  -5 -13  -1   -0.90    5.70
  -5 -13  -1   -0.60    6.20
   5 -13   1    0.10    4.30
  -5 -13  -1    4.20    5.80
  -5 -13  -1   -0.40    6.10
  -5 -13  -1   -2.70    4.80
   5  13   1    1.90    4.70
  -5  13  -1    0.40    4.80
  -5  13  -1   -2.10    5.20
  -5  13  -1   -3.00    4.20
  -7 -13  -1   33.70    9.00
  -7 -13  -1   18.80    8.70
   7 -13   1   20.20    6.70
  -7 -13  -1    7.30    6.20
  -7 -13  -1   39.80   11.50
  -7  13  -1   37.80    9.10
  -7  13  -1   19.90    8.00
  -7  13  -1   26.00    7.80
  -9 -13  -1  248.88   21.20
  -9 -13  -1  236.78   24.30
  -9 -13  -1  249.68   27.40
  -9  13  -1  210.28   19.30
  -9  13  -1  221.38   22.20
  -9  13  -1  277.07   24.20
 -10 -14   1   55.19   14.30
 -10 -14   1   62.09   13.20
 -10 -14   1   99.99   15.60
  10 -14  -1   67.79   11.70
 -10  14   1   70.59   12.70
 -10  14   1   50.49   11.10
 -10  14   1   65.19   14.10
   8 -14  -1   27.80    8.50
  -8 -14   1   35.50   11.20
  -8 -14   1   30.60   10.20
  -8 -14   1   29.40    9.00
   8  14  -1   19.60    8.30
   8  14  -1   21.00    7.20
  -8  14   1   20.60    7.80
  -8  14   1   18.80    8.40
  -8  14   1   35.00   10.60
   6 -14  -1  375.36   24.10
  -6 -14   1  388.36   23.50
  -6 -14   1  378.56   26.10
   6 -14  -1  375.46   22.40
   6  14  -1  361.16   20.70
  -6  14   1  436.96   24.70
  -6  14   1  404.66   24.60
   6  14  -1  383.86   23.70
  -6  14   1  384.76   21.10
  -4 -14   1   61.99   11.10
   4 -14  -1   61.09   10.70
   4 -14  -1   77.09   12.70
  -4 -14   1   72.89   13.10
   4 -14  -1   62.19   10.20
  -4 -14   1   79.39   13.00
  -4  14   1   57.49   10.40
   4  14  -1   63.79   11.60
  -4  14   1   72.39    9.70
  -4  14   1   58.89   10.80
   4  14  -1   79.19   10.70
   2 -14  -1  679.43   32.50
  -2 -14   1  676.23   30.60
   2 -14  -1  676.83   29.60
  -2 -14   1  669.83   31.90
  -2 -14   1  634.94   33.30
   2 -14  -1  693.73   33.30
   2 -14  -1  684.53   31.10
   2  14  -1  667.43   28.30
  -2  14   1  635.14   30.90
   2  14  -1  671.43   31.60
  -2  14   1  636.04   26.20
  -2  14   1  653.53   31.50
   0 -14   1    7.10    5.60
   0 -14  -1  -11.20    4.30
   0 -14  -1    2.30    5.80
   0 -14   1   -5.60    4.10
   0 -14   1    2.10    5.90
   0 -14  -1   -1.70    4.70
   0 -14  -1    3.20    5.80
   0  14  -1   -5.10    4.80
   0  14   1    5.40    5.60
   0  14  -1    5.70    4.90
   2 -14   1  134.19   13.20
  -2 -14  -1  122.99   15.60
   2 -14   1   98.79   12.70
  -2 -14  -1  115.99   15.10
  -2 -14  -1  127.19   16.60
  -2 -14  -1  107.59   13.90
   2  14   1  148.39   16.50
  -2  14  -1   72.39   11.90
  -2  14  -1  151.68   14.50
  -2  14  -1  136.89   14.80
  -4 -14  -1   12.70    6.20
  -4 -14  -1   24.20    7.60
   4 -14   1   26.80    7.60
  -4 -14  -1   23.50    9.00
  -4 -14  -1   20.30    9.60
  -4  14  -1   13.30    6.70
  -4  14  -1   33.60    8.50
   4  14   1   24.20    8.40
  -4  14  -1   26.70    7.50
  -6 -14  -1    1.20    7.30
  -6 -14  -1   -8.00    5.10
  -6 -14  -1   -2.50    5.80
   6 -14   1    9.10    6.10
  -6 -14  -1   -4.10    5.70
  -6  14  -1    1.40    5.70
  -6  14  -1    3.90    6.70
  -6  14  -1   -2.80    5.50
  -8 -14  -1  217.78   25.40
  -8 -14  -1  304.47   21.40
  -8 -14  -1  247.68   23.70
  -8  14  -1  258.27   20.70
  -8  14  -1  245.78   23.00
  -8  14  -1  273.57   20.00
   9 -15  -1  718.83   34.30
  -9 -15   1  715.63   36.40
  -9  15   1  681.83   35.90
  -9  15   1  730.13   37.90
  -9  15   1  716.53   34.10
  -7 -15   1   -0.90    5.80
  -7 -15   1    9.80    9.30
   7 -15  -1    3.90    6.20
   7  15  -1   -0.60    6.00
  -7  15   1   -0.30    5.30
  -7  15   1   -2.20    6.00
  -7  15   1    1.90    6.80
   7  15  -1    0.60    5.60
   5 -15  -1  238.28   22.70
   5 -15  -1  233.68   21.90
  -5 -15   1  269.87   25.00
  -5 -15   1  244.38   22.10
  -5  15   1  231.28   21.70
   5  15  -1  222.58   21.90
   5  15  -1  228.78   16.50
  -5  15   1  236.88   21.70
  -5  15   1  208.08   15.50
  -3 -15   1   99.29   13.90
   3 -15  -1   95.09   13.20
   3 -15  -1   94.29   14.40
  -3 -15   1  105.49   15.10
   3 -15  -1  105.99   14.20
   3  15  -1   85.09   11.40
  -3  15   1   85.09   12.80
  -3  15   1   98.49   13.90
  -3  15   1   97.29   11.80
   3  15  -1   98.59   14.50
   1 -15  -1   57.89   11.40
  -1 -15   1   60.59   11.60
   1 -15  -1   58.49   10.90
   1 -15  -1   69.29   12.60
   1 -15  -1   59.69   11.80
  -1 -15   1   70.79   11.90
  -1 -15   1   53.39   11.90
   1  15  -1   58.99   10.00
   1  15  -1   62.59   11.80
  -1  15   1   65.89   11.90
  -1 -15  -1  809.12   35.30
   1 -15   1  748.33   33.00
  -1 -15  -1  700.03   40.60
  -1 -15  -1  716.63   36.40
   1 -15   1  759.82   32.30
  -1 -15  -1  722.23   35.40
   1  15   1  731.53   35.20
  -1  15  -1  769.22   35.30
  -1  15  -1  716.13   31.90
  -3 -15  -1  128.19   15.90
   3 -15   1  157.18   16.70
  -3 -15  -1  129.49   17.60
  -3 -15  -1  128.49   17.10
  -3  15  -1  126.69   16.30
   3  15   1  134.99   16.40
  -3  15  -1  141.19   16.20
   5 -15   1  358.06   21.70
  -5 -15  -1  468.95   26.30
  -5 -15  -1  402.76   25.20
  -5 -15  -1  396.36   28.00
  -5  15  -1  351.16   22.90
   5  15   1  325.57   22.60
  -5  15  -1  348.27   22.90
  -7 -15  -1   25.60    9.50
  -7 -15  -1    4.40    7.70
   7 -15   1   18.40    7.60
  -7 -15  -1    3.40    8.90
  -7 -15  -1   18.80    8.80
  -7  15  -1   21.60    8.60
  -7  15  -1   15.60    8.00
  -8 -16   1    4.40    9.60
  -8 -16   1   -1.10    7.60
   8 -16  -1    8.00    7.60
  -8  16   1    7.50    8.10
  -8  16   1   -0.90    6.10
   8  16  -1    8.30    7.50
  -8  16   1    5.60    7.50
   6 -16  -1   15.20    7.80
  -6 -16   1   17.80   10.00
   6 -16  -1    4.30    7.80
  -6 -16   1   22.00    8.90
  -6  16   1   20.50    9.00
   6  16  -1    3.50    7.50
  -6  16   1   13.60    8.40
   4 -16  -1  398.66   25.10
   4 -16  -1  394.46   26.10
  -4 -16   1  373.76   24.50
  -4 -16   1  361.96   26.10
  -4  16   1  373.86   24.60
   4  16  -1  352.36   21.00
   4  16  -1  346.87   24.40
  -4  16   1  379.16   25.40
   2 -16  -1  121.89   15.90
  -2 -16   1  102.59   14.70
  -2 -16   1   95.29   14.70
   2 -16  -1  143.59   18.30
   2  16  -1  111.49   16.40
   2  16  -1  121.09   14.00
  -2  16   1  119.89   16.50
   0 -16  -1   -6.10    5.90
   0 -16   1   11.40    6.40
   0 -16  -1    3.40    6.50
   0 -16  -1   -1.80    6.80
   0 -16   1   12.70    7.60
   0  16  -1   11.70    6.80
   0  16   1    5.70    6.30
   0  16  -1    8.60    7.00
  -2 -16  -1   -3.00    6.60
   2 -16   1   -3.40    4.60
  -2 -16  -1   -1.60    6.80
  -2 -16  -1    3.00    7.20
  -2  16  -1    5.90    6.60
   2  16   1    8.80    7.70
  -2  16  -1    2.90    6.10
  -4 -16  -1    1.00    7.20
  -4 -16  -1   30.70   10.30
  -4 -16  -1   17.30    9.80
   4 -16   1   23.80    8.20
   4  16   1   21.50    8.50
  -4  16  -1   18.60    7.70
  -4  16  -1   26.00    8.40
  -6 -16  -1    1.30    6.90
   6 -16   1   16.30    7.90
  -6 -16  -1   10.30    9.30
  -6 -16  -1   15.30    8.50
  -6  16  -1   15.80    7.90
  -6  16  -1    7.10    7.50
  -7 -17   1   59.09   13.70
   7 -17  -1   80.89   14.00
  -7 -17   1   64.39   15.80
  -7  17   1   75.99   14.30
  -7  17   1   78.09   14.70
   7  17  -1   47.00   12.90
  -5 -17   1  205.48   22.20
  -5 -17   1  151.58   20.50
   5 -17  -1  188.08   21.50
   5 -17  -1  135.59   17.60
  -5  17   1  165.78   20.60
   5  17  -1  191.38   21.80
  -5  17   1  187.18   20.60
  -3 -17   1   36.70   11.30
  -3 -17   1   48.90   12.20
   3 -17  -1   46.30   12.00
   3 -17  -1   39.00   10.90
  -3  17   1   47.30   11.70
   3  17  -1   50.59   11.90
   1 -17  -1  136.09   18.00
  -1 -17   1  125.59   16.90
   1 -17  -1  134.49   18.20
  -1 -17   1  130.69   16.20
   1  17  -1  155.18   19.40
  -1  17   1  160.18   20.00
   1  17  -1  123.09   14.80
   1 -17   1   35.50   10.00
  -1 -17  -1   21.20   10.00
  -1 -17  -1   20.70    9.30
  -1 -17  -1   18.90    9.10
  -1  17  -1   33.50   10.20
   1  17   1   17.50    9.30
  -1  17  -1   33.40    9.30
   3 -17   1   50.29   11.40
  -3 -17  -1   49.80   12.20
  -3 -17  -1   18.90   10.20
  -3 -17  -1   30.50    9.60
  -3  17  -1   26.30    9.10
   3  17   1   13.50    8.90
  -3  17  -1   26.10    9.00
  -5 -17  -1  120.89   19.20
  -5 -17  -1  106.89   16.70
   5 -17   1   93.19   14.10
  -5 -17  -1  109.29   16.70
  -5  17  -1  105.59   16.40
  -5  17  -1  104.39   15.50
  -4 -18   1   18.60   10.40
   4 -18  -1   46.60   12.30
  -4 -18   1   35.90   11.00
   4 -18  -1   46.10   11.80
  -4  18   1   48.80   13.20
   4  18  -1   38.50   11.30
   2 -18  -1   58.29   13.20
  -2 -18   1  105.29   16.20
   2 -18  -1   82.49   14.70
  -2 -18   1  105.49   16.10
  -2  18   1  104.59   16.60
   2  18  -1  113.79   18.00
   0 -18   1   12.20    8.50
   0 -18  -1   -7.50    7.60
   0 -18  -1    1.30    7.10
   0  18  -1   16.10    8.30
   0  18   1    5.50    8.20
   2 -18   1   66.29   13.50
  -2 -18  -1   39.40   12.50
  -2 -18  -1   37.60   11.10
  -2 -18  -1   51.49   12.00
  -2  18  -1   23.10   10.30
   2  18   1   26.60   10.10
  -2  18  -1   36.40   10.90
 -16   0   2  148.59   19.70
 -16   0   2  214.28   22.50
 -14   0   2  167.28   18.30
 -14   0   2  152.38   17.00
 -12   0   2  628.04   29.60
 -12   0   2  660.03   25.00
 -12   0   2  639.74   29.80
  12   0  -2  643.34   26.00
 -10   0   2  489.75   22.80
 -10   0   2  470.95   23.10
  10   0  -2  457.75   20.50
  10   0  -2  529.85   17.70
 -10   0   2  527.45   20.10
   8   0  -2 6657.33  174.78
  -8   0   2 6654.23  185.98
   8   0  -2 6689.03  188.28
   8   0  -2 6662.73  178.08
  -8   0   2 6597.84  185.08
  -8   0   2 6517.35  184.38
   6   0  -2  731.93   23.70
  -6   0   2  639.54   23.60
  -6   0   2  669.93   22.90
   6   0  -2  656.83   23.20
  -6   0   2  648.94   24.40
   6   0  -2  681.53   20.40
   6   0  -2  713.13   22.70
   4   0  -2 2922.41   79.09
   4   0  -2 2894.61   77.29
  -4   0   2 2936.51   81.09
  -4   0   2 2827.72   82.19
   4   0  -2 2910.51   79.19
   2   0  -2  857.21   25.10
  -2   0   2  913.61   25.20
   2   0  -2  839.12   25.90
  -2   0   2  886.21   27.60
  -2   0   2  894.91   26.10
   2   0  -2  930.71   26.20
   0   0   2 2793.02   69.69
   0   0  -2 2563.64   69.89
   0   0  -2 2606.44   69.39
  -2   0  -2  351.96   10.10
  -2   0  -2  373.56   15.10
  -4   0  -2  155.28    9.40
  -4   0  -2  149.79    5.50
  -4   0  -2  164.38    9.60
   6   0   2 2968.90   73.59
  -6   0  -2 2909.41   86.79
  -6   0  -2 2895.21   88.69
  -6   0  -2 2881.91   82.09
  -6   0  -2 2914.31   77.99
  -6   0  -2 2897.31   87.69
  -8   0  -2   11.60    4.20
  -8   0  -2   17.60    6.40
  -8   0  -2   20.60    5.70
  -8   0  -2   19.30    4.00
 -10   0  -2 1618.94   57.89
 -10   0  -2 1601.24   54.09
 -10   0  -2 1517.35   57.69
 -12   0  -2   42.30   10.90
 -12   0  -2   75.39   13.20
 -14   0  -2  229.68   25.00
 -14   0  -2  250.27   25.80
 -17  -1   2   69.89   15.60
 -17  -1   2   43.50   13.10
 -17   1   2   64.79   14.10
 -17   1   2   49.90   14.40
 -15  -1   2  155.78   19.90
 -15  -1   2  171.68   19.20
 -15   1   2  171.68   19.80
 -15   1   2  155.88   18.60
 -13  -1   2  299.87   20.40
 -13  -1   2  260.37   18.90
 -13  -1   2  282.47   15.70
 -13   1   2  249.97   19.20
 -13   1   2  287.47   19.50
 -11  -1   2   71.49   10.00
 -11  -1   2   44.90    8.70
 -11  -1   2   61.19    8.00
  11  -1  -2   63.69    8.50
 -11   1   2   59.29    9.60
  11   1  -2   64.79    8.40
 -11   1   2   60.69    9.50
 -11   1   2   75.99    7.20
   9  -1  -2    9.40    3.50
   9  -1  -2    1.70    1.40
  -9  -1   2   -1.50    2.90
  -9  -1   2   -1.00    3.20
  -9  -1   2    1.80    4.10
  -9   1   2    7.00    4.40
  -9   1   2    3.90    2.70
  -9   1   2   -0.80    3.80
   9   1  -2    1.90    2.50
   9   1  -2    2.60    3.30
  -7  -1   2   40.40    5.50
  -7  -1   2   40.40    6.30
   7  -1  -2   43.90    3.70
  -7  -1   2   42.30    5.40
   7  -1  -2   40.90    5.70
   7  -1  -2   40.30    3.60
  -7   1   2   44.10    6.70
  -7   1   2   39.00    6.00
   7   1  -2   38.50    2.70
   7   1  -2   35.80    5.40
   7   1  -2   41.70    6.30
   7   1  -2   38.40    4.60
   5  -1  -2  562.04   18.70
   5  -1  -2  500.15   17.70
  -5  -1   2  524.55   18.00
  -5  -1   2  487.05   18.60
  -5  -1   2  511.15   19.30
   5  -1  -2  525.85   16.70
  -5   1   2  490.85   19.10
   5   1  -2  538.15   18.70
   5   1  -2  510.45   18.40
  -5   1   2  514.95   18.80
   5   1  -2  484.05   18.00
  -3  -1   2 1226.78   35.90
  -3  -1   2 1272.17   38.10
   3  -1  -2 1273.57   36.70
   3  -1  -2 1254.77   34.90
   3   1  -2 1288.67   36.00
   3   1  -2 1285.17   36.70
  -3   1   2 1225.38   38.30
  -3   1   2 1337.57   37.60
   3   1  -2 1223.28   35.60
   1  -1  -2 4568.24  125.69
   1  -1  -2 4662.03  121.99
   1  -1  -2 4732.93  129.59
   1   1  -2 4984.40  120.29
   1   1  -2 4707.93  125.49
  -1   1   2 5053.09  122.09
   1   1  -2 4602.94  123.49
  -1   1   2 4948.10  130.79
   1   1  -2 4856.51  128.99
  -1  -1  -2 1104.49   36.70
  -1  -1  -2 1125.59   31.20
  -1  -1  -2 1099.39   34.20
  -1   1  -2 1186.38   28.80
   1   1   2 1180.78   30.70
  -1   1  -2 1114.79   30.30
  -3  -1  -2   -1.30    1.00
  -3  -1  -2   -0.20    1.80
  -3  -1  -2   -0.70    2.50
  -3  -1  -2    0.90    1.00
  -3  -1  -2   -0.60    2.30
  -3   1  -2   -1.00    2.10
  -5  -1  -2  101.69    6.70
  -5  -1  -2   92.39    4.90
  -5  -1  -2   92.39    8.70
  -5  -1  -2   73.49    7.90
  -5  -1  -2   84.39    9.40
  -5   1  -2   95.89    9.10
  -5   1  -2   94.79    4.30
  -5   1  -2   92.69    7.50
  -5   1  -2   76.49    7.60
  -7  -1  -2   22.70    6.70
  -7  -1  -2   19.50    5.10
  -7  -1  -2   27.30    6.20
  -7  -1  -2   25.30    4.40
  -7   1  -2   23.50    6.00
  -7   1  -2   27.10    6.40
  -7   1  -2   21.70    5.10
  -7   1  -2   21.20    4.60
  -9  -1  -2    7.70    6.10
  -9  -1  -2   11.10    5.20
  -9  -1  -2   12.50    4.90
  -9   1  -2    3.90    5.20
  -9   1  -2   19.40    6.50
  -9   1  -2   12.70    4.80
  -9   1  -2    2.60    3.60
 -11  -1  -2   55.49   11.70
 -11  -1  -2   57.29   11.10
 -11  -1  -2   60.89   10.40
 -11   1  -2   69.89   12.50
 -11   1  -2   68.09   11.40
 -13  -1  -2  137.99   19.00
 -13  -1  -2  156.38   20.30
 -13   1  -2  136.59   18.50
 -13   1  -2  130.19   17.80
 -16  -2   2   -2.70    7.10
 -16  -2   2    0.70    8.30
 -16   2   2   -6.70    7.30
 -16   2   2   -4.30    7.40
 -14  -2   2  509.15   28.20
 -14  -2   2  454.45   26.80
 -14   2   2  502.55   26.90
 -14   2   2  431.96   26.90
 -12  -2   2   30.60    7.50
 -12  -2   2   13.90    7.00
 -12  -2   2   32.40    6.70
  12  -2  -2   33.90    6.80
  12   2  -2   26.80    6.20
 -12   2   2   27.60    7.60
 -12   2   2   15.30    6.80
 -10  -2   2  124.99   13.20
  10  -2  -2  132.19    9.90
 -10  -2   2  119.19   12.10
 -10  -2   2  124.39   11.40
  10   2  -2  120.79   11.30
 -10   2   2  155.18   14.50
  10   2  -2  131.59    8.60
 -10   2   2  107.49   11.90
   8  -2  -2  569.84   17.30
  -8  -2   2  570.34   24.10
   8  -2  -2  567.84   18.30
   8  -2  -2  573.54   17.30
  -8  -2   2  557.84   22.40
   8  -2  -2  590.94   22.10
  -8  -2   2  570.24   22.60
   8   2  -2  610.64   22.00
  -8   2   2  589.84   24.10
   8   2  -2  578.84   22.20
   8   2  -2  587.44   16.50
  -8   2   2  576.64   23.60
   8   2  -2  550.54   22.60
   8   2  -2  573.74   16.60
  -6  -2   2  141.69    8.00
  -6  -2   2  123.49    9.00
  -6  -2   2  141.29    9.00
   6  -2  -2  143.59    8.60
   6  -2  -2  133.19    6.80
   6   2  -2  148.59    8.70
   6   2  -2  143.89    8.60
  -6   2   2  133.59    9.00
   6   2  -2  138.89    8.70
  -6   2   2  131.59    9.10
  -4  -2   2   10.00    2.80
   4  -2  -2    7.00    2.20
  -4  -2   2    9.80    3.30
   4  -2  -2    5.90    2.00
  -4  -2   2    4.30    1.80
   4  -2  -2    8.60    3.00
  -4  -2   2    8.60    3.10
   4   2  -2    9.50    2.80
   4   2  -2    7.40    2.80
  -4   2   2    4.80    2.90
  -4   2   2    4.20    2.70
   4   2  -2    9.50    3.00
  -2  -2   2   52.39    2.00
   2  -2  -2   55.89    5.20
   2  -2  -2   51.49    3.20
  -2  -2   2   44.60    4.30
   2  -2  -2   48.90    5.10
  -2  -2   2   41.30    4.20
   2  -2  -2   43.30    4.80
  -2   2   2   49.40    5.00
   2   2  -2   51.09    4.90
  -2   2   2   49.90    3.00
   2   2  -2   49.99    4.90
   0  -2  -2    1.40    2.50
   0  -2  -2    0.60    0.90
   0  -2   2    2.40    1.40
   0  -2  -2   -1.00    2.10
   0  -2  -2    1.60    1.80
   0   2   2    2.60    2.40
   0   2  -2    3.10    1.60
   0   2  -2    1.20    2.10
   0   2  -2    1.60    1.60
   0   2  -2   -2.40    1.80
  -2  -2  -2  697.33   20.00
  -2  -2  -2  678.23   23.20
  -2  -2  -2  687.33   25.50
   2  -2   2  701.03   18.10
  -2  -2  -2  713.13   25.10
  -2   2  -2  709.53   19.50
   2   2   2  718.93   25.30
  -4  -2  -2  217.78    8.60
  -4  -2  -2  204.58    7.80
  -4  -2  -2  205.18   11.80
  -4  -2  -2  223.38   10.40
  -4  -2  -2  187.38   11.50
  -4   2  -2  214.18   11.50
   4   2   2  215.18   11.40
   4   2   2  215.88    7.20
  -4   2  -2  212.98   11.00
  -4   2  -2  193.68   10.50
  -4   2  -2  209.78    7.10
  -6  -2  -2   44.10    5.50
   6  -2   2   44.50    2.40
  -6  -2  -2   35.60    7.20
  -6  -2  -2   45.70    4.80
  -6  -2  -2   35.30    6.60
  -6  -2  -2   45.10    7.40
   6   2   2   43.60    2.60
  -6   2  -2   36.10    5.40
  -6   2  -2   38.40    5.60
  -6   2  -2   55.39    7.90
  -6   2  -2   51.19    3.70
  -6   2  -2   40.30    7.00
  -8  -2  -2   15.40    5.50
  -8  -2  -2   26.10    4.70
  -8  -2  -2   20.40    6.30
  -8  -2  -2   18.30    6.90
  -8   2  -2   25.10    6.70
  -8   2  -2   18.80    4.50
  -8   2  -2   14.80    4.50
  -8   2  -2   12.20    6.00
 -10  -2  -2  117.29   15.00
 -10  -2  -2  112.49   12.20
 -10  -2  -2  104.99   13.00
 -10   2  -2  137.49   15.20
 -10   2  -2  122.29   14.10
 -12  -2  -2  147.09   18.00
 -12  -2  -2  186.38   21.00
 -12   2  -2  155.78   18.80
 -12   2  -2  171.98   18.70
 -14  -2  -2   -0.40    8.70
 -14  -2  -2    2.00    7.20
 -14   2  -2    7.60    8.70
 -14   2  -2   13.50   10.30
 -17  -3   2   98.69   16.90
 -17  -3   2   87.19   16.70
 -17   3   2   72.19   15.10
 -17   3   2   61.29   14.10
 -15  -3   2  186.28   19.90
 -15  -3   2  171.88   20.30
 -15   3   2  167.68   19.80
 -15   3   2  168.38   19.30
 -13  -3   2   32.70    8.40
 -13  -3   2   44.20   11.10
 -13  -3   2   49.90    8.90
 -13   3   2   50.39    9.90
 -13   3   2   41.40   10.20
  11  -3  -2 1841.42   57.79
 -11  -3   2 1915.21   61.19
 -11  -3   2 1879.61   63.89
 -11  -3   2 1804.12   61.19
 -11   3   2 1898.71   61.99
  11   3  -2 1827.32   58.09
 -11   3   2 1787.72   62.89
   9  -3  -2    4.80    2.10
  -9  -3   2    6.20    4.00
  -9  -3   2    4.80    4.90
   9  -3  -2    0.60    2.90
   9  -3  -2   -1.00    1.50
  -9  -3   2    2.30    3.90
  -9   3   2    2.80    4.20
   9   3  -2    0.70    2.90
   9   3  -2    4.10    3.50
   9   3  -2   -1.70    3.80
  -9   3   2    3.10    4.10
   7  -3  -2  330.17   14.90
  -7  -3   2  321.67   14.50
   7  -3  -2  314.07   10.60
  -7  -3   2  306.87   14.50
   7  -3  -2  325.77   12.80
   7  -3  -2  331.37   10.70
  -7  -3   2  328.97   16.40
  -7  -3   2  328.57   16.00
   7  -3  -2  331.87   11.60
   7   3  -2  355.36   15.60
   7   3  -2  327.77   14.90
   7   3  -2  375.56   15.80
  -7   3   2  326.87   15.40
  -7   3   2  325.47   16.00
   5  -3  -2 2078.19   62.09
  -5  -3   2 2117.89   58.59
  -5  -3   2 2117.99   63.99
   5  -3  -2 2135.09   60.49
  -5  -3   2 2100.29   60.59
   5  -3  -2 2138.79   61.09
  -5  -3   2 2082.59   62.89
   5   3  -2 2173.48   65.49
   5   3  -2 2261.57   61.49
  -5   3   2 2191.28   63.69
   5   3  -2 2052.89   59.79
  -5   3   2 2088.09   62.69
   3  -3  -2   78.49    5.90
  -3  -3   2   83.59    3.70
  -3  -3   2   84.89    5.70
   3  -3  -2   71.59    5.40
  -3  -3   2   83.09    6.60
  -3  -3   2   70.29    5.50
   3  -3  -2   86.89    6.20
   3   3  -2   79.49    5.90
  -3   3   2   83.39    5.00
  -3   3   2   81.89    7.00
   3   3  -2   85.19    6.60
   3   3  -2   76.69    6.60
  -3   3   2   79.59    6.20
  -1  -3   2 1384.46   39.30
   1  -3  -2 1348.37   40.80
   1  -3  -2 1318.07   39.40
  -1  -3   2 1410.36   37.20
   1  -3  -2 1378.86   43.30
  -1   3   2 1361.96   41.50
  -1   3   2 1397.66   43.20
   1   3  -2 1343.07   39.10
   1   3  -2 1387.46   39.40
   1   3  -2 1343.27   38.80
  -1  -3  -2  818.52   25.60
  -1  -3  -2  805.62   28.60
  -1  -3  -2  897.81   22.50
  -1  -3  -2  797.32   27.10
  -1  -3  -2  826.72   29.50
   1  -3   2  851.01   23.20
   1   3   2  871.51   29.50
  -1   3  -2  830.82   24.40
  -1   3  -2  847.02   26.70
  -1   3  -2  828.72   25.40
  -1   3  -2  874.01   23.30
   1   3   2  848.02   25.30
  -3  -3  -2 2796.62   78.99
  -3  -3  -2 2911.41   75.99
  -3  -3  -2 2750.02   82.89
  -3  -3  -2 2818.62   72.49
  -3  -3  -2 2709.13   85.09
   3  -3   2 2780.42   70.29
  -3   3  -2 2731.73   73.99
  -3   3  -2 2703.63   79.79
   3   3   2 2826.42   84.99
   3   3   2 2862.71   74.79
  -3   3  -2 2770.72   73.99
  -5  -3  -2  125.69    6.70
  -5  -3  -2  127.39    9.90
  -5  -3  -2  117.69   11.20
  -5  -3  -2  131.69    7.30
  -5  -3  -2  111.49    7.80
   5  -3   2  116.29    4.80
  -5   3  -2  140.39    9.20
  -5   3  -2  130.79    9.50
  -5   3  -2  133.99    8.40
  -5   3  -2  134.69    6.00
  -7  -3  -2  838.62   34.80
  -7  -3  -2  876.01   29.10
  -7  -3  -2  847.62   26.10
  -7  -3  -2  895.61   34.20
  -7  -3  -2  846.72   33.90
  -7   3  -2  886.01   29.80
  -7   3  -2  850.11   33.20
  -7   3  -2  849.22   31.80
  -7   3  -2  843.02   30.30
  -9  -3  -2  816.62   34.50
  -9  -3  -2  830.22   35.20
  -9  -3  -2  847.52   37.20
  -9   3  -2  881.51   34.10
  -9   3  -2  835.82   35.80
 -11  -3  -2   34.50   10.40
 -11  -3  -2   27.00    8.60
 -11   3  -2   20.00    7.70
 -11   3  -2   22.80    8.80
 -13  -3  -2  356.66   26.60
 -13  -3  -2  331.37   25.10
 -13   3  -2  296.27   27.80
 -13   3  -2  293.77   22.10
 -16  -4   2   76.29   14.60
 -16  -4   2   51.69   13.40
 -16   4   2   72.99   13.40
 -16   4   2   38.70   11.80
 -14  -4   2  141.79   18.70
 -14  -4   2  120.09   14.80
 -14  -4   2  122.19   14.40
 -14   4   2  125.49   16.40
 -14   4   2  153.18   17.40
 -12  -4   2   79.19   12.90
 -12  -4   2   72.49   10.60
  12  -4  -2   71.39    9.30
 -12  -4   2   47.10    9.00
 -12   4   2   71.09   11.80
  12   4  -2   62.89    9.50
 -12   4   2   72.69   11.10
  10  -4  -2 1210.18   39.30
 -10  -4   2 1131.39   41.10
 -10  -4   2 1142.39   43.30
 -10  -4   2 1124.79   41.90
  10  -4  -2 1189.68   35.00
 -10   4   2 1087.39   42.40
 -10   4   2 1141.59   41.10
  10   4  -2 1176.48   39.80
  10   4  -2 1123.79   40.30
  -8  -4   2  980.40   33.00
   8  -4  -2 1013.80   27.90
   8  -4  -2  987.90   31.20
   8  -4  -2 1002.60   33.60
  -8  -4   2  963.80   36.30
  -8  -4   2  990.50   35.90
  -8  -4   2  919.01   35.50
  -8  -4   2 1005.20   34.20
  -8   4   2  971.50   35.90
  -8   4   2  986.10   34.80
   8   4  -2  967.00   33.80
   8   4  -2 1075.69   38.40
   8   4  -2  924.21   33.70
   6  -4  -2 3835.12  105.89
   6  -4  -2 3830.52  105.49
  -6  -4   2 3787.12  101.79
  -6  -4   2 3695.23  109.59
   6  -4  -2 3759.82  108.89
  -6  -4   2 3824.12  114.39
  -6  -4   2 3691.43  111.29
   6  -4  -2 4006.70  105.69
   6   4  -2 3960.40  114.39
  -6   4   2 3865.31  110.49
   6   4  -2 3805.42  105.89
   6   4  -2 3801.72  103.89
  -6   4   2 3804.32  108.79
  -4  -4   2  386.46   16.50
   4  -4  -2  375.86   15.40
  -4  -4   2  399.96   15.10
   4  -4  -2  389.06   15.20
  -4  -4   2  381.26   15.20
   4  -4  -2  383.46   14.50
   4   4  -2  412.16   15.80
  -4   4   2  365.96   15.20
  -4   4   2  379.76   16.30
   4   4  -2  367.16   16.70
   4   4  -2  394.36   15.40
  -2  -4   2   74.79    5.60
  -2  -4   2   74.19    2.90
   2  -4  -2   80.89    6.20
  -2  -4   2   87.59    6.80
   2  -4  -2   73.99    5.90
   2  -4  -2   80.89    7.20
  -2  -4   2   65.89    4.70
   2  -4  -2   72.89    5.70
  -2   4   2   75.99    6.10
  -2   4   2   78.89    3.80
   2   4  -2   83.29    6.90
   2   4  -2   78.69    6.00
   2   4  -2   74.19    6.60
  -2   4   2   56.69    6.20
   0  -4  -2  251.17   12.00
   0  -4  -2  235.18   11.60
   0  -4   2  240.98    9.50
   0  -4  -2  255.07   12.50
   0  -4  -2  248.08   11.00
   0   4   2  263.47   10.90
   0   4  -2  249.18   10.30
   0   4  -2  270.77    9.20
   0   4   2  276.97   12.70
   0   4  -2  257.87    8.90
   0   4  -2  244.68   11.30
  -2  -4  -2  123.89    9.00
  -2  -4  -2  125.79    5.20
  -2  -4  -2  119.49    8.10
   2  -4   2  133.29    5.90
  -2  -4  -2  120.99    9.20
  -2  -4  -2  120.59    6.90
  -2   4  -2  127.09    6.40
   2   4   2  117.69    8.50
   2   4   2  120.69    6.60
  -2   4  -2  118.59    7.00
  -4  -4  -2  893.51   33.20
  -4  -4  -2  867.11   29.50
  -4  -4  -2  835.92   32.30
  -4  -4  -2  879.61   26.60
  -4  -4  -2  914.91   28.30
   4  -4   2  874.21   24.50
   4   4   2  856.11   26.70
  -4   4  -2  911.01   26.30
  -4   4  -2  853.41   30.10
  -4   4  -2  884.31   28.40
  -6  -4  -2  763.72   24.40
  -6  -4  -2  753.62   31.10
  -6  -4  -2  782.92   27.00
  -6  -4  -2  724.73   30.80
  -6  -4  -2  732.83   31.30
   6  -4   2  777.32   22.00
  -6   4  -2  762.32   29.70
  -6   4  -2  825.32   28.10
  -6   4  -2  751.72   27.30
   6   4   2  782.12   24.10
  -8  -4  -2 1158.28   47.20
  -8  -4  -2 1295.37   47.60
  -8  -4  -2 1248.48   47.00
  -8  -4  -2 1252.47   37.50
  -8  -4  -2 1270.37   40.20
  -8   4  -2 1317.17   41.90
  -8   4  -2 1292.47   42.20
  -8   4  -2 1250.47   43.30
  -8   4  -2 1259.47   46.20
 -10  -4  -2  111.59   15.90
 -10  -4  -2  106.79   14.20
 -10  -4  -2  114.09   13.60
 -10   4  -2  109.69   13.00
 -10   4  -2  109.09   14.10
 -12  -4  -2  133.09   18.80
 -12  -4  -2  147.09   17.80
 -12   4  -2  129.19   17.50
 -12   4  -2  139.09   17.90
 -14  -4  -2  131.59   21.20
 -14  -4  -2  104.09   18.10
 -14   4  -2  167.08   22.50
 -17  -5   2  122.49   20.00
 -17  -5   2  138.39   19.80
 -17   5   2  157.68   22.00
 -15  -5   2   31.80    9.40
 -15  -5   2   21.90    9.00
 -15  -5   2   14.70    9.30
 -15   5   2   19.50    8.90
 -15   5   2   28.00    9.90
 -13  -5   2  544.45   30.30
 -13  -5   2  586.34   28.70
 -13  -5   2  571.44   28.90
 -13   5   2  563.64   27.70
 -13   5   2  523.65   29.10
 -11  -5   2   14.60    6.50
 -11  -5   2   19.00    7.50
  11  -5  -2   18.30    5.30
 -11  -5   2   15.80    5.80
 -11  -5   2   16.60    6.00
 -11   5   2   15.10    6.50
  11   5  -2   12.30    5.70
  11   5  -2   23.90    6.30
 -11   5   2   11.80    6.00
  -9  -5   2   95.59   11.40
   9  -5  -2   94.19    8.10
  -9  -5   2   98.89   12.20
  -9  -5   2   79.19    9.50
  -9  -5   2   84.89    9.70
  -9  -5   2   94.09    9.90
   9  -5  -2  101.59   10.30
  -9   5   2   85.89   11.20
   9   5  -2   84.59    9.70
   9   5  -2   91.59   10.40
  -9   5   2  108.69   10.90
   7  -5  -2  843.52   23.80
  -7  -5   2  823.02   31.90
  -7  -5   2  780.32   28.60
   7  -5  -2  857.11   23.80
   7  -5  -2  803.32   28.10
  -7  -5   2  832.62   31.80
   7  -5  -2  867.61   29.60
  -7  -5   2  846.02   31.50
   7  -5  -2  823.02   25.30
   7   5  -2  845.52   29.80
   7   5  -2  811.32   29.70
  -7   5   2  843.92   31.80
  -7   5   2  790.42   29.40
   5  -5  -2   91.79    8.60
   5  -5  -2   84.99    7.90
  -5  -5   2   96.69    8.70
  -5  -5   2   93.09    9.20
   5  -5  -2   94.49    6.10
   5  -5  -2   94.19    5.30
  -5  -5   2  102.79    8.00
  -5  -5   2   91.49    9.70
  -5   5   2   84.79    7.80
  -5   5   2   83.89    8.90
   5   5  -2  104.49    8.60
   5   5  -2   87.69    8.30
   5   5  -2   98.19    8.90
  -3  -5   2 1485.65   47.80
  -3  -5   2 1507.45   43.30
  -3  -5   2 1601.34   42.70
   3  -5  -2 1530.85   45.40
  -3  -5   2 1493.35   44.70
   3  -5  -2 1447.46   47.20
   3  -5  -2 1529.45   45.60
   3  -5  -2 1431.56   45.90
   3   5  -2 1468.85   45.20
   3   5  -2 1492.35   44.40
  -3   5   2 1513.55   47.40
   3   5  -2 1648.44   50.29
  -3   5   2 1491.55   47.20
  -1  -5   2  601.94   19.90
   1  -5  -2  588.04   23.00
  -1  -5   2  608.04   22.40
   1  -5  -2  616.04   21.60
  -1  -5   2  624.24   18.10
  -1  -5   2  587.64   18.70
   1  -5  -2  612.24   22.20
   1  -5  -2  586.64   22.10
  -1   5   2  605.44   16.50
  -1   5   2  585.04   22.90
   1   5  -2  616.54   21.10
   1   5  -2  658.03   19.00
  -1   5   2  568.54   22.30
   1   5  -2  630.84   21.60
   1   5  -2  601.94   18.10
   1   5  -2  626.24   23.60
  -1  -5  -2 1076.09   33.00
  -1  -5  -2 1124.79   28.90
  -1  -5  -2 1135.69   37.50
  -1  -5  -2 1052.09   35.60
   1  -5   2 1091.19   31.60
  -1  -5  -2 1051.99   38.10
  -1   5  -2 1096.39   33.30
  -1   5  -2 1127.19   33.30
  -1   5  -2 1136.09   37.50
  -1   5  -2 1150.48   31.20
   1   5   2 1117.49   34.10
   1   5   2 1163.58   38.80
  -1   5  -2 1068.29   34.80
  -3  -5  -2  142.19    8.20
  -3  -5  -2  137.59    9.40
  -3  -5  -2  145.99   11.10
   3  -5   2  150.28    7.00
  -3  -5  -2  130.29   10.60
  -3   5  -2  147.49    6.80
   3   5   2  152.98    8.10
  -3   5  -2  157.08    7.70
  -3   5  -2  137.99    7.60
  -3   5  -2  129.19    8.60
  -5  -5  -2  481.05   22.90
   5  -5   2  482.65   15.80
  -5  -5  -2  516.95   20.10
  -5  -5  -2  510.05   23.40
  -5  -5  -2  483.05   18.00
  -5   5  -2  505.15   17.40
   5   5   2  495.75   17.90
  -5   5  -2  458.65   20.60
  -5   5  -2  485.35   18.30
   7  -5   2   78.69    5.20
  -7  -5  -2   68.79    7.20
  -7  -5  -2   80.69   10.90
  -7  -5  -2   81.09   11.00
  -7  -5  -2  105.99    9.70
  -7  -5  -2   87.19   11.90
  -7   5  -2   93.99   11.10
  -7   5  -2   73.29    8.30
  -7   5  -2   96.09    7.40
  -7   5  -2   97.89    6.70
  -9  -5  -2   -5.00    4.80
  -9  -5  -2   -4.10    4.70
  -9  -5  -2   -4.40    5.10
  -9   5  -2    0.30    4.70
  -9   5  -2    5.50    4.70
 -11  -5  -2  297.17   23.70
 -11  -5  -2  256.77   21.00
 -11   5  -2  309.87   22.20
 -13  -5  -2    3.50    8.20
 -13  -5  -2    1.00    9.50
 -13  -5  -2   14.80    9.00
 -13   5  -2   10.20    9.50
 -16  -6   2   40.10   11.70
 -16  -6   2   37.80   12.90
 -16   6   2   32.90   11.60
 -14  -6   2  130.59   15.60
 -14  -6   2  145.49   19.20
 -14  -6   2  116.09   15.20
 -14   6   2  112.19   14.70
 -14   6   2   77.39   14.00
 -12  -6   2   30.50    8.00
 -12  -6   2   32.30    9.30
 -12  -6   2   32.60    8.10
 -12  -6   2   49.00   10.20
 -12   6   2   22.30    8.30
  12   6  -2   28.40    7.70
 -12   6   2   25.10    7.30
  12   6  -2   36.80    8.10
  10  -6  -2   37.30    6.80
 -10  -6   2   35.60    7.10
 -10  -6   2   26.20    6.50
 -10  -6   2   40.50    8.70
  10  -6  -2   41.30    6.00
 -10  -6   2   30.90    7.80
 -10  -6   2   54.09    8.80
  10   6  -2   27.80    6.60
  10   6  -2   30.00    7.20
 -10   6   2   41.70    7.50
 -10   6   2   38.00    8.90
   8  -6  -2   50.89    7.40
   8  -6  -2   41.70    6.30
  -8  -6   2   42.30    8.50
  -8  -6   2   58.99    8.90
  -8  -6   2   45.50    7.70
  -8  -6   2   46.80    7.90
  -8   6   2   52.09    7.50
  -8   6   2   47.70    8.40
   8   6  -2   48.30    7.50
   8   6  -2   50.39    7.80
  -6  -6   2    6.80    4.30
   6  -6  -2   14.30    2.50
   6  -6  -2    9.80    2.80
  -6  -6   2   16.90    5.00
   6  -6  -2   16.60    4.60
   6  -6  -2   12.10    4.30
  -6  -6   2    8.80    4.70
  -6  -6   2    9.40    4.00
   6   6  -2    8.70    4.40
   6   6  -2    7.10    3.90
  -6   6   2    9.50    3.90
  -6   6   2    7.40    4.40
   4  -6  -2 1205.38   40.50
   4  -6  -2 1302.67   41.00
  -4  -6   2 1215.38   38.30
  -4  -6   2 1305.67   43.10
   4  -6  -2 1256.87   40.20
   4  -6  -2 1289.97   38.70
  -4  -6   2 1258.67   39.50
  -4  -6   2 1274.67   44.30
   4   6  -2 1241.98   39.30
  -4   6   2 1286.37   40.80
   4   6  -2 1316.77   40.50
  -4   6   2 1232.78   41.90
  -2  -6   2   17.90    4.00
  -2  -6   2   20.90    2.70
  -2  -6   2   17.30    4.40
   2  -6  -2   19.10    4.50
   2  -6  -2   19.90    4.20
   2  -6  -2   19.40    4.60
  -2  -6   2   17.20    2.80
   2  -6  -2   18.00    4.20
   2   6  -2   26.20    4.80
   2   6  -2   28.70    5.60
   2   6  -2   22.70    4.60
  -2   6   2   19.30    4.10
  -2   6   2   11.40    4.20
   0  -6  -2  150.38    9.90
   0  -6   2  164.78    9.50
   0  -6  -2  148.49    9.50
   0  -6  -2  148.79   10.20
   0  -6   2  172.18    8.70
   0  -6  -2  155.68   10.30
   0   6  -2  141.09    9.40
   0   6  -2  156.98   10.20
   0   6  -2  159.48    7.30
   0   6   2  158.38   10.70
   0   6   2  172.98    9.80
   0   6   2  152.18    5.30
   0   6  -2  158.68    9.10
   0   6  -2  160.78    5.40
  -2  -6  -2  527.65   15.30
  -2  -6  -2  485.45   20.50
  -2  -6  -2  502.15   19.10
   2  -6   2  512.85   17.60
  -2  -6  -2  472.55   21.70
   2   6   2  512.05   19.30
  -2   6  -2  539.45   21.00
  -2   6  -2  485.75   18.50
  -2   6  -2  562.64   21.60
  -2   6  -2  539.05   18.90
  -4  -6  -2  494.55   24.00
  -4  -6  -2  522.45   19.70
   4  -6   2  505.35   17.70
  -4  -6  -2  545.45   24.40
  -4  -6  -2  574.94   22.00
   4   6   2  523.05   19.70
  -4   6  -2  533.05   21.40
  -4   6  -2  541.15   21.40
  -4   6  -2  547.45   19.30
  -4   6  -2  536.55   17.40
  -4   6  -2  524.15   19.10
   6  -6   2   17.10    3.40
  -6  -6  -2   14.70    6.30
  -6  -6  -2   20.50    6.90
  -6  -6  -2   14.80    6.10
  -6  -6  -2   16.80    4.90
  -6  -6  -2   19.50    4.50
  -6   6  -2   15.90    5.60
  -6   6  -2   16.40    4.30
   6   6   2   25.00    4.60
  -6   6  -2   22.10    4.30
  -8  -6  -2   53.79    7.00
  -8  -6  -2   53.59   10.50
  -8  -6  -2   55.79    7.70
  -8  -6  -2   42.50    9.00
  -8  -6  -2   40.70    9.20
  -8   6  -2   52.69    7.60
  -8   6  -2   61.79   10.20
 -10  -6  -2   28.70    9.00
 -10  -6  -2   35.10   10.00
 -10  -6  -2   26.50    9.70
 -10   6  -2   38.80   10.20
 -12  -6  -2   -7.20    6.80
 -12  -6  -2    3.10    8.10
 -12   6  -2    2.80    7.60
 -15  -7   2    4.90    7.10
 -15  -7   2    2.20    8.60
 -15  -7   2   -0.80    6.60
 -15   7   2   -3.00    8.20
 -13  -7   2   91.19   13.90
 -13  -7   2  131.59   17.80
 -13  -7   2  120.99   15.20
 -13   7   2   97.69   14.80
 -13   7   2  101.09   13.10
 -11  -7   2    0.10    4.20
 -11  -7   2    1.80    4.60
  11  -7  -2    3.90    4.10
 -11  -7   2   11.70    6.50
 -11  -7   2   14.10    7.00
 -11  -7   2    5.40    5.10
  11   7  -2    3.40    5.30
 -11   7   2    4.60    4.60
  11   7  -2   -3.30    3.50
 -11   7   2   -1.70    5.60
   9  -7  -2  324.07   15.90
  -9  -7   2  335.67   19.50
   9  -7  -2  353.06   17.70
  -9  -7   2  342.37   18.10
  -9  -7   2  309.07   19.40
  -9  -7   2  346.77   19.90
  -9   7   2  353.06   17.50
   9   7  -2  307.97   17.40
  -9   7   2  325.17   19.70
   9   7  -2  258.97   16.50
  -7  -7   2   70.59    9.10
  -7  -7   2   62.09    9.90
   7  -7  -2   55.19    7.80
   7  -7  -2   66.09    5.20
  -7  -7   2   58.29    8.80
   7  -7  -2   65.49    3.00
  -7  -7   2   61.59    8.50
   7  -7  -2   72.59    9.00
   7   7  -2   54.89    7.90
  -7   7   2   66.59    9.90
  -7   7   2   52.29    7.00
   7   7  -2   51.49    7.90
   5  -7  -2   67.69    8.20
   5  -7  -2   87.89    6.00
   5  -7  -2   86.99    7.80
  -5  -7   2   71.49    9.30
  -5  -7   2  102.19   11.40
  -5  -7   2   79.39    8.70
   5  -7  -2   82.19    9.00
  -5  -7   2   78.09    8.10
   5   7  -2   80.49    8.90
   5   7  -2   65.59    8.10
  -5   7   2   83.29    6.60
  -5   7   2   79.79    9.20
  -3  -7   2 1146.99   35.50
  -3  -7   2 1128.49   40.70
   3  -7  -2 1139.49   37.40
   3  -7  -2 1189.18   36.60
  -3  -7   2 1074.29   34.40
  -3  -7   2 1062.49   38.50
   3  -7  -2 1109.49   38.20
   3  -7  -2 1118.09   37.80
  -3   7   2 1156.38   38.40
   3   7  -2 1098.39   36.00
   3   7  -2 1112.49   36.90
  -3   7   2 1082.39   38.30
   1  -7  -2    3.10    3.60
   1  -7  -2    0.70    3.00
  -1  -7   2   -0.70    2.40
  -1  -7   2    1.70    1.30
   1  -7  -2    2.60    3.60
   1  -7  -2    3.70    3.00
  -1  -7   2    3.50    3.50
   1   7  -2    4.40    1.90
  -1   7   2    1.70    1.40
  -1   7   2   -4.10    2.60
   1   7  -2    2.50    3.40
  -1   7   2   -0.60    2.50
   1   7  -2    2.30    2.80
  -1  -7  -2 1148.09   36.50
  -1  -7  -2 1099.49   41.30
   1  -7   2 1160.68   34.90
  -1  -7  -2 1162.38   40.40
  -1  -7  -2 1149.19   39.00
  -1   7  -2 1215.18   41.00
   1   7   2 1146.99   31.20
  -1   7  -2 1165.78   35.70
  -1   7  -2 1196.08   37.00
  -1   7  -2 1144.19   37.70
   1   7   2 1122.19   37.20
  -3  -7  -2   26.80    6.80
  -3  -7  -2   43.00    7.20
  -3  -7  -2   56.59    9.00
  -3  -7  -2   37.00    5.60
   3  -7   2   58.19    6.10
  -3   7  -2   48.60    7.50
  -3   7  -2   51.39    7.20
  -3   7  -2   57.39    6.90
   3   7   2   37.70    5.90
  -3   7  -2   42.60    5.90
  -5  -7  -2  336.97   17.00
  -5  -7  -2  358.26   15.80
   5  -7   2  323.37   13.50
  -5  -7  -2  339.87   19.20
  -5  -7  -2  357.36   20.50
  -5  -7  -2  298.47   19.20
  -5   7  -2  317.57   14.60
  -5   7  -2  348.47   12.20
  -5   7  -2  291.27   16.20
  -5   7  -2  360.36   16.50
   5   7   2  331.37   15.20
  -7  -7  -2  203.58   16.80
  -7  -7  -2  233.98   13.10
  -7  -7  -2  237.38   17.90
  -7  -7  -2  206.88   17.30
  -7  -7  -2  246.58   14.30
   7  -7   2  246.88   11.10
  -7   7  -2  232.38   12.40
  -7   7  -2  247.88   16.00
  -9  -7  -2    8.60    7.50
  -9  -7  -2    7.50    4.20
  -9  -7  -2    4.60    6.40
  -9  -7  -2   11.20    7.10
  -9   7  -2    1.60    5.10
 -11  -7  -2  100.99   15.30
 -11  -7  -2  101.09   16.90
 -11  -7  -2   86.79   14.70
 -11   7  -2   94.89   14.80
 -13  -7  -2    4.40    8.50
 -13  -7  -2    4.10    9.00
 -13   7  -2   -3.70    8.30
 -16  -8   2    3.20    8.20
 -16  -8   2   11.20   10.20
 -16  -8   2   -5.40    6.50
 -16   8   2   -4.90    9.50
 -14  -8   2  377.66   28.30
 -14  -8   2  393.06   26.90
 -14  -8   2  424.26   26.20
 -14   8   2  436.66   28.60
 -12  -8   2  231.08   16.70
 -12  -8   2  249.48   23.70
 -12  -8   2  207.88   21.20
 -12  -8   2  242.28   18.80
 -12  -8   2  277.57   18.60
 -12   8   2  231.68   16.10
  12   8  -2  208.58   18.40
  12   8  -2  226.68   19.60
 -12   8   2  200.48   20.50
 -10  -8   2  112.69   14.50
  10  -8  -2   88.49   10.80
 -10  -8   2  106.89   14.30
 -10  -8   2   79.09   10.90
  10  -8  -2  105.79   10.40
 -10  -8   2   95.89   13.00
 -10   8   2   88.39   13.00
  10   8  -2   78.79   10.70
  10   8  -2   98.79   12.20
 -10   8   2  103.99   11.20
  -8  -8   2   12.90    6.30
   8  -8  -2   10.00    2.30
  -8  -8   2    8.10    4.70
  -8  -8   2   23.70    7.00
   8  -8  -2   16.50    5.00
   8  -8  -2    9.60    5.10
  -8  -8   2   12.50    6.00
   8   8  -2   13.20    5.70
  -8   8   2   13.00    6.30
  -8   8   2   10.20    4.40
   8   8  -2   14.20    5.70
  -6  -8   2  307.57   16.20
   6  -8  -2  285.47   13.90
   6  -8  -2  319.97   12.30
   6  -8  -2  294.97   16.50
   6  -8  -2  298.97   16.40
  -6  -8   2  288.87   18.00
  -6  -8   2  320.87   18.90
  -6  -8   2  353.56   16.90
   6   8  -2  321.37   16.50
  -6   8   2  319.47   14.20
  -6   8   2  318.97   17.80
   6   8  -2  297.47   16.60
  -4  -8   2    0.00    4.40
   4  -8  -2   -2.90    2.40
  -4  -8   2   -1.30    3.20
   4  -8  -2    6.80    4.20
   4  -8  -2    3.30    4.70
  -4  -8   2    7.10    3.20
  -4  -8   2    0.90    4.40
   4  -8  -2    1.90    3.40
   4   8  -2    5.40    3.80
  -4   8   2    5.10    3.20
  -4   8   2    2.90    3.90
   4   8  -2    3.70    3.90
   2  -8  -2  478.55   21.30
   2  -8  -2  482.75   20.70
  -2  -8   2  440.96   15.70
   2  -8  -2  459.25   21.00
  -2  -8   2  437.86   20.30
  -2  -8   2  476.65   19.20
   2  -8  -2  473.55   19.80
   2   8  -2  456.35   19.40
  -2   8   2  473.65   20.20
  -2   8   2  465.55   20.70
  -2   8   2  484.85   15.80
   2   8  -2  464.75   20.00
   0  -8  -2  330.67   16.00
   0  -8  -2  329.67   17.50
   0  -8   2  341.87   15.20
   0  -8  -2  367.96   17.90
   0  -8   2  322.57   15.90
   0  -8  -2  336.37   18.00
   0   8  -2  359.06   16.50
   0   8   2  334.87   16.40
   0   8  -2  372.66   16.50
   0   8  -2  359.36   13.80
   0   8   2  337.37   11.40
  -2  -8  -2  119.09   11.30
  -2  -8  -2   93.59   10.90
  -2  -8  -2  141.29   10.20
   2  -8   2  123.39    8.40
  -2  -8  -2  102.89   11.50
   2   8   2  112.09    5.70
  -2   8  -2  133.79    8.70
   2   8   2  134.79    9.70
  -2   8  -2  125.69    8.90
  -2   8  -2  101.89   10.80
  -4  -8  -2 1525.85   47.40
  -4  -8  -2 1480.25   55.69
   4  -8   2 1601.84   45.50
  -4  -8  -2 1559.04   50.99
  -4  -8  -2 1566.54   54.69
  -4   8  -2 1487.75   50.39
   4   8   2 1543.95   48.60
  -4   8  -2 1515.65   49.60
  -4   8  -2 1561.84   47.90
  -6  -8  -2    4.90    4.10
  -6  -8  -2   15.20    7.10
  -6  -8  -2   22.50    7.30
   6  -8   2   21.00    4.40
  -6  -8  -2    8.00    5.00
  -6  -8  -2    8.80    6.10
  -6   8  -2    9.10    5.00
  -6   8  -2   14.10    4.30
  -8  -8  -2   62.49   12.30
  -8  -8  -2   46.10   10.60
  -8  -8  -2   52.99    7.80
  -8  -8  -2   47.20   10.70
  -8  -8  -2   64.39    9.20
  -8   8  -2   65.19    8.00
  -8   8  -2   79.39   11.60
 -10  -8  -2   20.10    9.20
 -10  -8  -2   22.00    9.60
 -10  -8  -2   18.90    9.50
 -10   8  -2   25.20    5.80
 -10   8  -2   26.20    9.10
 -12  -8  -2  157.48   21.30
 -12  -8  -2  135.69   19.90
 -12   8  -2  157.08   19.70
 -15  -9   2   54.69   12.90
 -15  -9   2  100.19   17.00
 -15  -9   2   74.69   16.90
 -15   9   2  106.89   18.50
 -13  -9   2   32.00   10.40
 -13  -9   2   40.40   10.90
 -13  -9   2   38.70   11.20
 -13  -9   2   38.00    9.50
 -13   9   2   25.20   10.90
  13   9  -2   56.79   11.30
 -11  -9   2  135.49   17.30
 -11  -9   2  132.79   15.80
 -11  -9   2  121.69   15.80
  11  -9  -2  109.19   11.10
 -11  -9   2  116.79   13.60
  11   9  -2  125.69   14.20
  11   9  -2  109.99   13.60
 -11   9   2  100.79   14.80
  -9  -9   2  429.06   24.80
  -9  -9   2  490.05   26.40
  -9  -9   2  459.65   24.10
   9  -9  -2  407.66   20.80
  -9  -9   2  442.16   22.60
   9  -9  -2  429.46   21.50
  -9   9   2  438.96   19.70
   9   9  -2  409.06   22.10
   9   9  -2  426.86   21.80
  -9   9   2  405.26   24.30
   7  -9  -2   22.70    4.20
  -7  -9   2   28.90    7.00
   7  -9  -2   23.90    6.20
  -7  -9   2   22.70    6.20
   7  -9  -2   32.10    6.80
  -7  -9   2   12.00    6.60
  -7  -9   2   15.20    6.30
   7   9  -2   20.40    6.60
  -7   9   2   27.70    7.80
   7   9  -2   11.70    5.10
   5  -9  -2   50.29    6.20
   5  -9  -2   43.10    6.50
  -5  -9   2   31.30    7.40
   5  -9  -2   52.39    8.60
   5  -9  -2   43.90    8.00
  -5  -9   2   39.00    7.00
  -5  -9   2   51.19    7.00
  -5  -9   2   49.60    9.30
  -5   9   2   50.39    6.90
   5   9  -2   49.20    7.90
   5   9  -2   57.89    9.00
  -5   9   2   45.00    8.20
  -3  -9   2   79.59    6.20
   3  -9  -2   85.19   10.40
  -3  -9   2   72.59   10.60
   3  -9  -2  112.69   10.10
  -3  -9   2   80.79    9.40
  -3  -9   2   74.49    9.90
   3  -9  -2   71.89    8.90
   3  -9  -2   84.29   10.00
   3   9  -2   65.09    8.80
  -3   9   2   67.59    9.30
  -3   9   2   88.89    6.40
   3   9  -2   74.69    9.80
  -3   9   2   53.39    8.20
   1  -9  -2 1512.15   47.10
  -1  -9   2 1406.36   49.00
   1  -9  -2 1504.45   50.29
  -1  -9   2 1533.65   41.20
   1  -9  -2 1478.95   49.70
   1  -9  -2 1525.55   52.49
  -1  -9   2 1454.95   45.80
  -1   9   2 1539.75   41.70
   1   9  -2 1456.05   47.10
  -1   9   2 1514.15   50.39
   1   9  -2 1490.35   48.30
  -1   9   2 1420.26   48.20
  -1  -9  -2   85.89   10.90
   1  -9   2   78.09    8.40
  -1  -9  -2   84.59   10.60
   1  -9   2   76.39    8.60
  -1  -9  -2   78.99    9.60
  -1  -9  -2   79.99   11.00
  -1   9  -2   72.99    8.50
  -1   9  -2   88.99    8.10
  -1   9  -2   59.09    8.30
   1   9   2   81.39    5.00
   1   9   2   90.09    9.70
   3  -9   2    6.40    3.20
  -3  -9  -2    6.00    3.90
  -3  -9  -2   -4.90    3.90
  -3  -9  -2    4.60    4.90
  -3  -9  -2    9.10    6.10
   3   9   2   -1.20    1.90
   3   9   2    0.00    2.70
  -3   9  -2    1.70    3.80
  -3   9  -2    7.20    3.70
  -3   9  -2   -0.50    3.00
  -5  -9  -2   89.89   10.10
   5  -9   2   75.99    8.20
  -5  -9  -2   72.49   12.00
  -5  -9  -2   67.29    9.50
  -5  -9  -2   76.09   11.70
  -5  -9  -2   84.49   12.60
  -5   9  -2   90.19   10.70
   5   9   2   93.39    9.90
  -5   9  -2   91.49   11.70
  -5   9  -2   80.59    9.10
  -7  -9  -2   -1.80    3.50
  -7  -9  -2   -8.60    5.00
  -7  -9  -2   -6.70    5.20
  -7  -9  -2   -4.10    4.30
  -7  -9  -2   -4.70    5.30
  -7   9  -2   -0.10    4.50
  -7   9  -2    1.60    3.60
  -9  -9  -2    3.90    8.00
  -9  -9  -2   -3.00    6.60
  -9  -9  -2   -4.90    3.80
  -9  -9  -2   -0.70    7.10
  -9   9  -2   -1.60    5.60
  -9   9  -2   -1.40    3.70
 -11  -9  -2   26.20   11.30
 -11  -9  -2   20.20    9.80
 -11   9  -2    7.00    5.00
 -11   9  -2    4.10    7.00
 -14 -10   2  102.89   17.00
 -14 -10   2   86.69   14.60
 -14 -10   2   95.89   18.00
 -14  10   2  108.29   18.50
 -12 -10   2   58.19   12.00
 -12 -10   2   37.10   10.00
 -12 -10   2   46.50   12.30
 -12 -10   2   46.70   12.60
 -12  10   2   37.60   10.70
  12  10  -2   45.60   10.20
 -10 -10   2   22.20    8.80
 -10 -10   2   29.90    7.90
 -10 -10   2   38.90    9.50
  10 -10  -2   19.00    6.10
 -10 -10   2   27.30    8.40
  10 -10  -2   27.50    6.70
  10  10  -2   22.90    7.50
 -10  10   2   10.50    7.20
  10  10  -2   37.80    8.80
   8 -10  -2   58.89    9.60
  -8 -10   2   65.89   10.20
  -8 -10   2   83.69   12.50
  -8 -10   2   61.39   11.70
  -8 -10   2   68.59   10.60
   8 -10  -2   60.89    9.70
  -8  10   2   57.99   10.70
   8  10  -2   73.79   10.80
   8  10  -2   74.59   10.50
  -6 -10   2    2.50    5.60
  -6 -10   2   -4.20    3.60
   6 -10  -2    0.90    4.60
   6 -10  -2   -2.60    2.40
  -6 -10   2   -7.50    3.90
   6 -10  -2   -2.90    3.80
   6 -10  -2   -0.60    3.00
  -6 -10   2    0.40    3.70
  -6  10   2   -0.20    4.50
   6  10  -2   -2.60    3.90
   6  10  -2    3.80    4.50
   4 -10  -2   48.60    9.10
   4 -10  -2   46.00    8.10
  -4 -10   2   45.70    8.90
  -4 -10   2   57.29    9.40
   4 -10  -2   40.50    7.20
  -4 -10   2   55.39    6.50
  -4 -10   2   52.19    8.40
   4 -10  -2   40.40    6.60
   4  10  -2   31.00    6.60
   4  10  -2   49.30    8.60
  -4  10   2   52.79    8.80
  -4  10   2   51.69    6.30
   2 -10  -2  138.09   13.80
  -2 -10   2  153.68   11.40
  -2 -10   2  182.18   13.20
   2 -10  -2  167.88   12.10
   2 -10  -2  160.18   12.70
   2 -10  -2  182.08   12.50
  -2 -10   2  173.98    7.60
  -2  10   2  164.58   14.50
  -2  10   2  159.68   12.80
  -2  10   2  175.78    8.90
   2  10  -2  164.28   12.10
   2  10  -2  158.38   14.20
   0 -10  -2  338.87   19.00
   0 -10   2  314.97   16.50
   0 -10   2  330.47   17.20
   0 -10  -2  359.86   20.50
   0 -10  -2  351.56   19.10
   0 -10  -2  351.66   18.00
   0  10   2  352.76   18.20
   0  10  -2  331.07   17.50
   0  10  -2  365.46   15.50
   0  10   2  333.17   12.60
   0  10  -2  336.77   17.60
  -2 -10  -2  288.07   19.10
  -2 -10  -2  257.07   16.40
  -2 -10  -2  253.07   15.10
  -2 -10  -2  244.18   17.20
   2 -10   2  251.87   14.00
   2  10   2  259.87   10.40
  -2  10  -2  273.97   14.10
   2  10   2  247.58   15.10
  -2  10  -2  270.07   15.10
  -2  10  -2  264.37   15.90
  -4 -10  -2    6.70    5.80
  -4 -10  -2   -1.50    4.70
  -4 -10  -2   15.00    7.20
  -4 -10  -2    4.60    4.50
  -4 -10  -2   -4.20    3.90
   4 -10   2    3.10    3.40
   4  10   2    5.80    4.40
  -4  10  -2    6.30    4.20
  -4  10  -2    7.80    4.70
  -4  10  -2    5.00    4.30
   6 -10   2  120.99   10.90
  -6 -10  -2  113.69   14.40
  -6 -10  -2  117.49   12.60
  -6 -10  -2  112.49   15.60
  -6 -10  -2  137.89   13.90
  -6 -10  -2   96.29   14.50
  -6  10  -2  126.69   13.40
  -6  10  -2  108.99   11.40
  -6  10  -2  114.89   14.30
  -8 -10  -2   86.09   15.30
  -8 -10  -2   80.69   14.80
  -8 -10  -2   97.79   14.80
  -8 -10  -2   78.49   10.50
  -8  10  -2   80.99   12.70
  -8  10  -2   88.59   10.70
 -10 -10  -2   59.99   13.90
 -10 -10  -2   61.99   14.80
 -10  10  -2   49.99   11.80
 -10  10  -2   67.79    9.70
 -12 -10  -2   14.20   12.00
 -12 -10  -2    4.40    9.60
 -12  10  -2   27.00   11.60
 -13 -11   2   -0.90    8.40
 -13 -11   2    8.40    9.90
 -13 -11   2   11.80    8.00
 -13 -11   2    3.70    6.40
 -13  11   2   -0.90    8.50
  13  11  -2   -4.00    6.50
 -11 -11   2   24.20   11.10
 -11 -11   2   22.50    8.40
 -11 -11   2    2.20    7.50
 -11  11   2   18.20    8.50
  11  11  -2   10.70    7.40
  11  11  -2   17.70    7.50
   9 -11  -2   36.00    8.30
  -9 -11   2   36.50   10.40
  -9 -11   2   35.40    9.20
  -9 -11   2   27.00    8.00
  -9 -11   2   13.80    6.90
   9 -11  -2    5.50    5.00
   9  11  -2   27.00    7.60
  -9  11   2   27.90    8.90
   9  11  -2   26.90    8.00
   7 -11  -2  123.99   13.90
  -7 -11   2  152.48   17.70
  -7 -11   2  133.49   14.10
   7 -11  -2  146.19   15.10
  -7 -11   2  129.39   16.10
  -7 -11   2  161.88   14.70
  -7  11   2  123.89   15.00
   7  11  -2  140.69   13.70
   7  11  -2  137.69   15.30
   5 -11  -2   79.79    8.30
  -5 -11   2   45.40    8.60
   5 -11  -2   45.40    8.70
  -5 -11   2   77.39    8.80
   5 -11  -2   82.49    9.90
  -5 -11   2   52.19   10.20
  -5 -11   2   47.80    9.90
  -5  11   2   50.39    7.00
   5  11  -2   59.19    9.60
  -5  11   2   58.79   10.10
  -5  11   2   59.39    9.60
   5  11  -2   64.79    9.30
   3 -11  -2   -3.30    4.00
  -3 -11   2   -2.50    3.40
   3 -11  -2   -2.90    3.30
   3 -11  -2    0.30    4.30
  -3 -11   2   -1.30    2.10
   3 -11  -2   -3.70    3.80
  -3 -11   2    2.70    5.00
  -3 -11   2    3.30    4.90
   3  11  -2   -0.10    4.20
  -3  11   2    1.80    2.60
  -3  11   2   -3.30    4.10
  -3  11   2    2.20    4.10
   3  11  -2    0.50    4.10
   1 -11  -2  146.19   14.40
  -1 -11   2  136.29   13.00
  -1 -11   2  117.59   11.70
   1 -11  -2  166.38   16.10
   1 -11  -2  157.08   14.70
   1 -11  -2  129.89   14.10
   1  11  -2  126.49   12.60
   1  11  -2  128.59   13.10
  -1  11   2  132.29    7.90
  -1  11   2  129.49   13.40
  -1  11   2  140.89   14.00
  -1 -11  -2   21.40    7.20
  -1 -11  -2   21.70    7.10
   1 -11   2   19.90    5.30
  -1 -11  -2   18.40    7.50
  -1 -11  -2   14.80    6.10
   1 -11   2   12.60    4.60
  -1  11  -2   12.90    5.30
  -1  11  -2   11.50    4.90
  -1  11  -2   22.90    5.10
   1  11   2   13.00    5.10
  -3 -11  -2   10.20    6.50
   3 -11   2   10.80    4.60
  -3 -11  -2   28.00    8.40
  -3 -11  -2   15.10    5.50
  -3 -11  -2   17.80    6.80
  -3 -11  -2   23.90    6.60
  -3  11  -2   20.50    5.60
   3  11   2   21.20    6.60
  -3  11  -2    9.20    5.90
  -3  11  -2   11.80    5.10
  -5 -11  -2    4.00    5.50
  -5 -11  -2    3.90    4.40
  -5 -11  -2   -1.60    5.80
  -5 -11  -2   -0.70    6.00
  -5 -11  -2    3.20    5.80
   5 -11   2    8.80    4.00
  -5  11  -2    6.30    5.10
  -5  11  -2   -5.30    3.50
   5  11   2   -0.20    4.20
  -5  11  -2    6.90    5.40
  -7 -11  -2   66.39   10.10
  -7 -11  -2   67.49   12.40
  -7 -11  -2   42.40   12.00
  -7 -11  -2   63.29   13.70
  -7 -11  -2   67.19   10.90
  -7  11  -2   52.29   11.30
  -7  11  -2   61.59   10.90
  -7  11  -2   68.19   10.00
  -9 -11  -2   23.50   10.80
  -9 -11  -2   17.00    6.80
  -9 -11  -2   16.80    9.20
  -9  11  -2    5.80    5.70
  -9  11  -2   16.90    8.70
  -9  11  -2    6.60    6.90
 -11 -11  -2   23.80   12.30
 -11 -11  -2   19.40   11.50
 -11  11  -2   18.30    9.40
 -11  11  -2   25.60    7.30
 -12 -12   2  107.69   18.00
 -12 -12   2   75.69   13.40
 -12 -12   2  104.39   17.10
 -12  12   2   66.39   14.20
  12  12  -2  103.89   15.40
 -10 -12   2   36.40    9.60
 -10 -12   2   29.70   10.60
 -10 -12   2   31.60   10.00
  10 -12  -2   26.30    8.10
 -10  12   2   27.10    9.50
  10  12  -2   42.80    9.80
  10  12  -2   46.80   10.50
  -8 -12   2   -5.50    6.90
   8 -12  -2   -2.60    5.00
  -8 -12   2   -4.00    4.20
  -8 -12   2   -1.60    5.20
  -8 -12   2    0.10    5.40
   8  12  -2    8.50    5.70
   8  12  -2    7.60    5.50
  -8  12   2    4.30    6.70
   6 -12  -2   49.90   10.10
  -6 -12   2   63.49   11.90
  -6 -12   2   51.59    8.40
  -6 -12   2   70.89   10.90
  -6 -12   2   67.09   12.30
   6 -12  -2   56.19    8.40
   6  12  -2   49.40    9.00
  -6  12   2   57.19    8.20
   6  12  -2   44.20    9.40
  -6  12   2   42.10    9.70
  -6  12   2   50.49    9.90
   4 -12  -2    4.80    5.30
  -4 -12   2    4.50    5.40
  -4 -12   2    4.40    5.30
   4 -12  -2    5.00    4.20
   4 -12  -2   -4.80    3.70
   4 -12  -2    3.70    4.80
  -4 -12   2    5.60    5.90
  -4  12   2   -4.90    3.90
   4  12  -2    8.20    5.10
  -4  12   2    9.50    5.90
   4  12  -2    4.40    4.90
  -4  12   2   -3.60    2.80
   2 -12  -2   60.69   10.30
  -2 -12   2   47.30    9.00
   2 -12  -2   54.89   10.20
   2 -12  -2   51.59    8.90
   2 -12  -2   49.20    8.60
  -2 -12   2   58.99    9.60
  -2  12   2   54.59    6.50
   2  12  -2   55.89    9.30
   2  12  -2   43.30    8.60
  -2  12   2   65.89   10.00
  -2  12   2   73.79   10.70
   0 -12  -2   38.30    8.90
   0 -12   2   43.60    7.80
   0 -12  -2   51.09    9.50
   0 -12   2   55.79    9.10
   0 -12  -2   38.00    9.40
   0 -12  -2   44.20    8.50
   0  12  -2   63.39   10.40
   0  12   2   44.00    8.40
   0  12  -2   46.70    8.70
  -2 -12  -2  127.39   15.80
  -2 -12  -2  112.49   12.80
   2 -12   2  150.58   13.30
  -2 -12  -2  152.78   16.30
  -2 -12  -2  145.69   16.10
  -2  12  -2  135.89   13.90
  -2  12  -2  139.89   10.80
  -2  12  -2  125.89   13.70
   2  12   2  134.79   14.20
  -4 -12  -2   -3.80    5.10
  -4 -12  -2    5.70    7.20
   4 -12   2    8.10    4.70
  -4 -12  -2   -1.90    4.20
  -4 -12  -2    2.70    5.00
  -4 -12  -2   10.20    7.20
  -4  12  -2   -0.20    4.40
  -4  12  -2   -2.70    5.20
  -4  12  -2    3.10    4.50
   4  12   2   11.90    5.50
  -6 -12  -2    4.60    5.60
  -6 -12  -2    5.60    6.00
   6 -12   2    6.40    4.60
  -6 -12  -2   11.40    8.70
  -6 -12  -2    8.40    7.20
  -6  12  -2   -4.90    4.90
  -6  12  -2    3.60    5.10
  -6  12  -2   18.20    7.60
  -8 -12  -2   11.70    6.90
  -8 -12  -2   11.40    9.20
  -8 -12  -2    9.40    8.90
  -8  12  -2   22.70    8.50
  -8  12  -2    9.30    7.40
  -8  12  -2   17.70    6.80
 -10 -12  -2   15.20   10.60
 -10 -12  -2   20.70   11.30
 -10  12  -2   13.90    6.60
 -10  12  -2   10.10    8.70
 -11 -13   2  115.29   18.90
 -11 -13   2  111.59   16.50
 -11 -13   2   98.69   15.00
  11  13  -2   77.69   14.10
 -11  13   2  125.99   17.70
  11  13  -2   94.09   14.10
   9 -13  -2  106.89   14.00
  -9 -13   2   92.59   16.00
  -9 -13   2  113.99   15.50
  -9 -13   2   91.39   13.60
   9  13  -2   96.99   14.40
   9  13  -2   74.39   12.50
  -9  13   2  114.09   16.40
  -7 -13   2   41.90   10.00
  -7 -13   2   14.90    8.50
   7 -13  -2   23.20    7.90
  -7 -13   2   17.60    6.50
  -7  13   2   17.00    7.30
  -7  13   2   24.10    6.50
   7  13  -2   15.60    6.90
   7  13  -2   15.80    7.30
  -7  13   2   20.20    8.20
  -5 -13   2   64.09   11.90
   5 -13  -2   84.39   13.10
   5 -13  -2   85.09   12.40
   5 -13  -2   69.99   10.10
  -5 -13   2   83.09   14.30
  -5 -13   2   74.59   11.50
  -5  13   2   67.29   11.50
  -5  13   2   72.79    9.20
  -5  13   2   64.19   11.10
   5  13  -2   75.89   11.80
   5  13  -2   85.49   11.80
   3 -13  -2   14.10    6.10
   3 -13  -2   20.10    8.30
  -3 -13   2   20.00    7.40
   3 -13  -2   16.10    6.80
  -3 -13   2   16.80    6.40
   3 -13  -2   11.40    6.50
  -3  13   2   11.90    6.50
   3  13  -2   11.90    6.60
  -3  13   2   17.50    6.70
   3  13  -2   21.10    7.10
   1 -13  -2   12.40    6.50
   1 -13  -2   14.70    6.60
   1 -13  -2   13.70    6.70
  -1 -13   2    1.60    4.50
   1 -13  -2    7.60    6.50
  -1 -13   2    5.80    5.70
  -1  13   2   15.60    6.20
   1  13  -2   10.30    5.90
   1  13  -2    9.90    6.50
  -1 -13  -2    3.20    5.00
  -1 -13  -2   -2.20    5.70
  -1 -13  -2    3.10    6.10
   1 -13   2    9.10    5.40
   1 -13   2   -1.20    3.50
  -1 -13  -2    5.40    6.00
  -1  13  -2    3.90    5.40
  -1  13  -2    5.30    5.00
   1  13   2    9.50    5.30
  -3 -13  -2   31.10    8.00
  -3 -13  -2   37.50    8.50
  -3 -13  -2   32.80    9.10
   3 -13   2   51.89    8.90
  -3 -13  -2   40.20   10.70
  -3 -13  -2   28.20    9.70
   3  13   2   38.70    8.70
  -3  13  -2   32.50    8.30
  -3  13  -2   33.60    8.50
  -5 -13  -2  115.89   14.10
  -5 -13  -2  155.38   17.30
  -5 -13  -2  149.49   19.10
  -5 -13  -2  162.18   18.00
   5 -13   2  131.99   13.50
  -5  13  -2  140.09   15.00
  -5  13  -2  144.09   16.50
  -7 -13  -2   31.90    8.60
  -7 -13  -2   35.20   12.90
  -7 -13  -2   42.70   10.80
  -7 -13  -2   40.10   11.50
  -7  13  -2   55.99   12.60
  -7  13  -2   56.69   10.30
  -9 -13  -2   48.20   14.20
  -9 -13  -2   57.79   15.90
  -9 -13  -2   62.19   11.60
  -9  13  -2   62.09   11.10
  -9  13  -2   71.99   13.80
 -10 -14   2    5.20    8.40
 -10 -14   2   -8.60    7.20
 -10  14   2   15.20    7.80
 -10  14   2    7.70    8.10
  10  14  -2    1.40    7.80
  10  14  -2   14.20    7.10
 -10  14   2   10.40    7.10
  -8 -14   2  540.65   33.30
   8 -14  -2  499.75   28.70
   8 -14  -2  556.64   28.50
  -8 -14   2  551.24   29.90
  -8  14   2  536.15   26.00
  -8  14   2  567.24   31.80
   8  14  -2  593.44   31.60
  -8  14   2  558.54   30.30
   8  14  -2  552.84   28.10
  -6 -14   2  190.28   20.70
   6 -14  -2  184.58   19.50
  -6 -14   2  190.78   19.00
   6 -14  -2  172.08   18.10
  -6  14   2  169.48   18.40
   6  14  -2  180.28   19.40
  -6  14   2  190.88   19.00
   6  14  -2  214.38   18.60
  -4 -14   2   -3.90    5.10
  -4 -14   2   -0.90    5.20
   4 -14  -2    4.40    6.90
   4 -14  -2    1.60    5.10
   4 -14  -2   -8.20    5.00
  -4  14   2    0.60    5.60
   4  14  -2    0.10    5.20
  -4  14   2    4.60    5.80
   4  14  -2    4.30    5.30
   2 -14  -2   -0.40    4.90
  -2 -14   2   25.30    7.50
   2 -14  -2   19.40    7.70
  -2 -14   2    7.40    5.80
   2 -14  -2   19.50    8.10
   2 -14  -2   19.40    7.20
   2  14  -2   19.00    7.30
  -2  14   2   17.90    7.40
   2  14  -2   22.80    8.70
   0 -14  -2   36.00    9.30
   0 -14   2   43.30    8.80
   0 -14  -2   50.49   10.70
   0 -14  -2   32.40    9.80
   0 -14   2   49.10    9.40
   0 -14  -2   33.60    9.80
   0  14  -2   33.20    8.30
   0  14  -2   40.50    9.30
   0  14   2   31.20    8.80
  -2 -14  -2   24.50    8.10
  -2 -14  -2   38.60    8.60
  -2 -14  -2   54.49   11.20
   2 -14   2   23.90    6.90
  -2 -14  -2   28.20    9.70
  -2 -14  -2   27.30   10.50
  -2  14  -2   41.50    9.40
  -2  14  -2   33.10    9.00
   2  14   2   52.59   10.30
  -4 -14  -2   42.80    9.40
  -4 -14  -2   62.69   12.70
  -4 -14  -2   65.79   11.80
  -4 -14  -2   40.00   11.00
   4 -14   2   44.80    9.10
  -4  14  -2   44.50   10.00
  -4  14  -2   48.60   10.60
  -6 -14  -2  149.69   18.50
  -6 -14  -2  155.58   20.30
  -6 -14  -2  193.88   19.80
  -6 -14  -2  147.09   17.40
  -6  14  -2  180.68   18.10
  -6  14  -2  137.59   17.20
  -8 -14  -2  138.19   16.50
  -8 -14  -2  164.88   23.50
  -8 -14  -2  123.89   19.20
  -8  14  -2  139.39   18.20
  -8  14  -2  117.99   15.10
  -9 -15   2   38.00   12.90
   9 -15  -2   37.50   10.80
  -9 -15   2   40.50   10.90
   9 -15  -2   35.50   10.10
  -9  15   2   43.70   11.50
   9  15  -2   36.80    9.70
   9  15  -2   55.29   12.40
  -9  15   2   28.20   10.80
  -7 -15   2   50.39   11.50
   7 -15  -2   17.20    8.40
  -7 -15   2   40.10   12.00
   7 -15  -2   28.70    9.30
   7  15  -2   36.30    9.50
  -7  15   2   18.80    8.70
   7  15  -2   29.00   10.20
  -7  15   2   14.50    8.10
   5 -15  -2   27.30    9.50
  -5 -15   2   45.60   11.00
  -5 -15   2   43.80   10.40
   5 -15  -2   41.90   10.30
  -5  15   2   23.10    9.20
  -5  15   2   29.80    9.70
   5  15  -2   36.70   10.60
   5  15  -2   40.90    9.40
  -3 -15   2  151.98   17.40
   3 -15  -2  123.59   16.90
   3 -15  -2  141.19   17.30
   3 -15  -2  162.88   17.40
  -3 -15   2  145.39   17.10
  -3  15   2  152.98   17.70
   3  15  -2  115.39   15.40
   3  15  -2  136.99   15.50
  -3  15   2  127.99   15.90
   1 -15  -2  176.68   19.00
  -1 -15   2  174.98   17.70
   1 -15  -2  204.08   19.30
   1 -15  -2  128.89   16.90
   1 -15  -2  182.48   20.30
  -1 -15   2  179.08   18.30
  -1  15   2  199.88   20.30
   1  15  -2  201.68   20.30
   1  15  -2  172.58   17.80
   1 -15   2   33.40    8.50
  -1 -15  -2   41.10   10.10
   1 -15   2   43.10    9.70
  -1 -15  -2   25.30    9.20
  -1 -15  -2   47.10   11.50
   1  15   2   35.50    9.30
  -1  15  -2   37.10    9.30
  -1  15  -2   32.20    9.50
  -3 -15  -2  125.39   18.00
  -3 -15  -2  115.39   16.90
  -3 -15  -2  112.49   15.00
   3 -15   2  125.29   14.90
  -3  15  -2  116.69   15.40
  -3  15  -2  104.99   14.20
   3  15   2   81.79   13.00
  -5 -15  -2  138.19   17.20
  -5 -15  -2  129.79   16.20
   5 -15   2  121.49   14.60
  -5 -15  -2  125.79   19.60
  -5 -15  -2  138.39   17.80
  -5  15  -2  126.69   16.00
  -5  15  -2  130.59   17.00
  -7 -15  -2   19.30    8.70
  -7 -15  -2   20.10   11.00
  -7 -15  -2   21.00   10.40
  -7  15  -2   20.80    9.70
  -7  15  -2   19.20    8.30
  -8 -16   2   72.79   15.80
   8 -16  -2   57.19   12.80
   8 -16  -2   78.69   15.20
  -8 -16   2   70.19   14.20
   8  16  -2   44.00   11.50
   8  16  -2   68.29   12.10
  -8  16   2   97.79   15.80
  -8  16   2   54.29   12.90
   6 -16  -2  120.39   16.50
  -6 -16   2  129.19   18.50
  -6 -16   2  121.29   16.80
   6 -16  -2  116.09   17.10
  -6  16   2  107.29   16.10
   6  16  -2  111.79   14.80
   6  16  -2   73.99   14.20
  -6  16   2  107.99   16.30
   4 -16  -2    5.90    7.60
   4 -16  -2   15.00    8.80
  -4 -16   2   10.90    7.20
  -4 -16   2   15.40    8.70
   4  16  -2   19.10    9.10
  -4  16   2   10.70    7.90
   4  16  -2    8.50    6.30
  -4  16   2    8.00    7.90
   2 -16  -2   34.90   10.60
  -2 -16   2   16.80    8.30
   2 -16  -2    3.80    7.00
  -2 -16   2   15.60    8.10
   2  16  -2   17.40    7.50
  -2  16   2    5.10    8.20
   2  16  -2   17.60    8.50
   0 -16  -2   -5.70    6.50
   0 -16  -2   -0.60    5.50
   0 -16   2   -6.30    5.40
   0 -16   2    1.20    5.50
   0 -16  -2   -3.70    6.40
   0  16  -2    7.40    7.10
   0  16   2   -1.90    6.00
   0  16  -2    0.00    5.50
  -2 -16  -2   10.10    9.10
   2 -16   2   22.70    8.40
  -2 -16  -2   16.00    8.60
  -2 -16  -2   12.00    9.10
   2  16   2   19.10    8.90
  -2  16  -2   14.50    8.00
  -2  16  -2   36.80    9.20
  -4 -16  -2   10.20    8.60
   4 -16   2   15.70    7.50
  -4 -16  -2   28.40   12.10
  -4 -16  -2   26.10   10.60
  -4  16  -2    6.90    7.70
  -4  16  -2    7.00    7.30
  -6 -16  -2  104.59   18.90
  -6 -16  -2  119.99   17.30
  -6 -16  -2  127.19   18.30
  -6  16  -2   75.69   14.30
  -6  16  -2  111.69   16.00
   7 -17  -2    9.90    8.40
  -7 -17   2    1.00    8.30
  -7 -17   2    8.30    8.40
   7 -17  -2    4.50    8.30
  -7  17   2    2.10    8.20
   7  17  -2   10.10    8.60
  -7  17   2    5.50    8.00
   5 -17  -2   22.20   11.20
   5 -17  -2   46.50   11.40
  -5 -17   2   46.80   12.90
  -5 -17   2   37.50   10.60
   5  17  -2   18.00    9.30
   5  17  -2   30.80    9.70
  -5  17   2   50.69   12.00
  -5  17   2   43.10   12.50
  -3 -17   2   29.20    9.70
   3 -17  -2   19.50    9.70
  -3 -17   2   16.30    8.50
   3 -17  -2   25.50   10.50
   3  17  -2   11.60    7.70
  -3  17   2   12.60    8.30
   3  17  -2   26.10    9.90
   1 -17  -2  149.59   19.20
  -1 -17   2  143.59   17.60
   1 -17  -2  146.39   18.30
  -1 -17   2  149.29   17.70
   1  17  -2  121.29   15.50
  -1  17   2  146.59   19.50
   1  17  -2  142.69   18.30
  -1 -17  -2    5.20    7.40
  -1 -17  -2   -5.30    6.40
   1 -17   2    4.10    6.90
  -1 -17  -2   -6.20    7.30
   1  17   2    6.50    7.80
  -1  17  -2    8.00    7.70
  -1  17  -2    6.20    6.90
  -3 -17  -2  108.09   17.70
   3 -17   2  147.99   17.60
  -3 -17  -2  142.79   18.10
  -3 -17  -2  115.29   18.80
  -3  17  -2  140.09   17.40
  -3  17  -2  104.19   16.40
   2 -18  -2   38.50   13.40
   2 -18  -2   22.00   10.30
  -2 -18   2   27.90   10.30
  -2 -18   2   23.90   10.50
   2  18  -2   34.10   12.20
  -2  18   2   27.50   10.90
   2  18  -2   32.90   10.10
   0 -18  -2    5.60    8.90
   0 -18   2   -0.90    6.50
   0 -18  -2    2.70    7.70
   0  18  -2   -8.80    6.30
   0  18   2   16.00    9.50
   0  18  -2    0.80    8.00
 -18   0   3   -1.50    9.20
 -16   0   3   -7.60    7.40
 -16   0   3    0.40    7.60
 -14   0   3    5.60    6.50
 -14   0   3    0.90    6.20
 -12   0   3   -2.40    4.50
 -12   0   3   -3.90    4.50
  12   0  -3    0.00    3.70
 -10   0   3   -4.00    3.30
 -10   0   3    4.50    4.80
  10   0  -3    0.80    3.70
  10   0  -3    4.60    1.70
  10   0  -3    1.00    2.30
   8   0  -3   -1.10    2.10
  -8   0   3    0.50    3.30
   8   0  -3   -3.10    2.80
   8   0  -3   -3.60    1.40
  -8   0   3    3.00    3.80
   8   0  -3    0.30    3.00
   6   0  -3   -1.60    2.30
  -6   0   3    1.20    2.50
  -6   0   3   -3.60    2.70
   6   0  -3    3.00    2.60
   6   0  -3   -1.20    1.80
  -4   0   3    0.00    2.80
   4   0  -3    0.10    2.20
  -4   0   3   -1.40    1.70
   4   0  -3   -2.20    2.00
   4   0  -3    3.80    2.40
  -2   0   3   -1.20    1.70
   2   0  -3   -1.00    1.60
   2   0  -3   -0.10    1.90
   0   0  -3   -1.30    1.30
   0   0  -3   -0.20    1.90
  -2   0  -3    0.20    3.10
  -2   0  -3   -0.90    0.90
  -4   0  -3    0.00    3.20
  -6   0  -3    0.90    1.10
  -6   0  -3   -2.80    3.20
  -6   0  -3   -2.50    3.90
  -6   0  -3   -0.80    3.20
  -6   0  -3   -1.80    2.60
  -8   0  -3   -1.60    3.60
  -8   0  -3    1.70    3.40
  -8   0  -3   -0.90    4.70
  -8   0  -3   -5.50    3.40
 -10   0  -3   -0.30    5.50
 -10   0  -3    3.70    6.20
 -10   0  -3    0.30    4.80
 -12   0  -3   -9.70    6.70
 -12   0  -3    1.70    7.80
 -17  -1   3    0.80    8.40
 -17  -1   3    9.60    9.20
 -17   1   3    4.70    8.90
 -17   1   3    9.60    8.90
 -15  -1   3   42.10   10.80
 -15  -1   3   61.39   12.50
 -15   1   3   73.89   13.70
 -15   1   3   74.49   13.50
 -13  -1   3    4.40    5.60
  13  -1  -3   -1.00    3.70
 -13  -1   3    7.80    6.10
 -13  -1   3    1.10    4.00
 -13   1   3    3.70    5.30
  13   1  -3    3.00    3.90
 -13   1   3    3.50    5.90
  11  -1  -3  324.87   17.10
 -11  -1   3  338.57   18.50
 -11  -1   3  343.97   20.00
 -11  -1   3  342.77   16.80
 -11   1   3  295.47   18.60
 -11   1   3  325.47   18.60
  11   1  -3  329.77   17.50
  -9  -1   3  220.68   12.70
  -9  -1   3  211.18   14.10
   9  -1  -3  218.58   13.30
  -9  -1   3  226.88   13.00
   9  -1  -3  218.58   10.20
   9  -1  -3  226.38    9.50
   9   1  -3  227.98   11.80
   9   1  -3  231.48    9.00
   9   1  -3  204.98   13.60
  -9   1   3  219.98   14.20
   9   1  -3  250.67   13.90
  -9   1   3  223.98   13.90
  -7  -1   3    0.50    2.70
  -7  -1   3   -0.20    3.30
   7  -1  -3   -0.20    2.90
   7  -1  -3    2.70    2.10
   7  -1  -3   -3.40    2.30
   7   1  -3   -0.40    2.30
  -7   1   3    0.50    2.90
   7   1  -3    1.20    1.70
   7   1  -3   -0.40    3.00
   7   1  -3    0.70    3.00
  -7   1   3    3.80    4.00
  -5  -1   3   22.70    4.80
   5  -1  -3   23.50    3.90
   5  -1  -3   23.70    4.30
  -5  -1   3   25.30    3.60
   5  -1  -3   27.30    4.40
  -5   1   3   27.10    5.10
   5   1  -3   23.90    4.40
   5   1  -3   31.60    4.80
  -5   1   3   27.00    4.50
  -3  -1   3 2307.17   67.99
   3  -1  -3 2309.17   62.39
   3  -1  -3 2287.37   65.09
   3  -1  -3 2342.17   67.09
  -3  -1   3 2395.26   64.79
   3   1  -3 2347.86   65.09
   3   1  -3 2270.57   63.49
   3   1  -3 2445.06   64.99
  -3   1   3 2321.97   68.39
  -3   1   3 2315.87   66.59
   1  -1  -3  162.38    6.80
   1  -1  -3  155.98    7.50
   1  -1  -3  167.18    9.20
   1   1  -3  150.38    7.90
   1   1  -3  170.38    7.10
   1   1  -3  156.08    7.20
  -1  -1  -3   26.50    4.90
  -1  -1  -3   21.20    4.40
  -1  -1  -3   23.50    3.30
  -1  -1  -3   26.40    2.90
   1   1   3   26.00    1.90
  -1   1  -3   32.30    2.00
  -1   1  -3   23.90    2.40
  -1   1  -3   23.90    4.10
  -3  -1  -3    6.10    0.90
  -3  -1  -3    5.70    3.20
  -3  -1  -3    6.50    3.80
  -3   1  -3    5.90    3.10
  -5  -1  -3    8.50    3.90
  -5  -1  -3   10.90    4.90
  -5  -1  -3   17.00    5.40
  -5   1  -3   11.50    4.30
  -7  -1  -3  112.39   13.30
  -7  -1  -3  109.79   10.30
  -7  -1  -3  101.99   11.50
  -7  -1  -3  126.09   12.40
  -7   1  -3  127.89   11.90
  -7   1  -3  106.59   10.00
  -7   1  -3  123.59   13.50
  -7   1  -3  131.29   12.30
  -7   1  -3  117.39   12.80
  -9  -1  -3  232.68   21.00
  -9  -1  -3  261.97   17.30
  -9  -1  -3  256.17   17.40
  -9   1  -3  232.48   17.60
  -9   1  -3  240.18   18.00
  -9   1  -3  245.08   16.00
 -11  -1  -3   10.30    8.30
 -11  -1  -3    5.10    7.50
 -11   1  -3    2.40    7.10
 -11   1  -3    9.40    7.70
 -13  -1  -3   27.70   11.10
 -13  -1  -3   31.10   12.00
 -13   1  -3   21.20    9.90
 -13   1  -3    9.40    9.00
 -16  -2   3  122.99   17.70
 -16  -2   3  114.29   16.50
 -16   2   3  103.49   16.00
 -16   2   3   71.59   13.80
 -14  -2   3   67.69    9.90
 -14  -2   3   58.59   11.90
 -14  -2   3   86.49   12.60
 -14   2   3   78.49   13.00
  14   2  -3   78.09   12.40
 -14   2   3   43.30   10.40
  12  -2  -3    2.90    3.90
 -12  -2   3    1.70    4.50
 -12  -2   3    3.40    5.70
 -12  -2   3    8.60    5.20
 -12   2   3    7.70    5.50
  12   2  -3    4.10    4.10
 -12   2   3   11.20    6.00
 -10  -2   3   34.80    7.70
  10  -2  -3   33.10    3.30
  10  -2  -3   37.60    3.70
 -10  -2   3   38.30    6.70
  10  -2  -3   34.00    4.10
  10  -2  -3   41.80    7.10
 -10  -2   3   36.40    7.00
  10   2  -3   35.40    3.10
 -10   2   3   47.40    8.40
 -10   2   3   40.30    7.50
  10   2  -3   27.70    7.10
  10   2  -3   38.60    7.20
  10   2  -3   38.30    5.90
   8  -2  -3  232.18   10.60
  -8  -2   3  239.88   12.40
  -8  -2   3  253.77   14.80
   8  -2  -3  249.18   13.50
  -8  -2   3  223.28   13.20
   8   2  -3  220.28   13.00
  -8   2   3  235.88   13.80
   8   2  -3  233.98   12.70
  -8   2   3  238.28   14.20
   8   2  -3  242.68   13.20
   6  -2  -3  413.76   16.20
  -6  -2   3  426.46   15.60
   6  -2  -3  401.56   15.70
   6  -2  -3  359.96   16.60
  -6  -2   3  445.36   18.20
  -6  -2   3  379.96   17.40
  -6   2   3  408.66   17.20
   6   2  -3  422.96   17.10
  -6   2   3  382.16   17.80
   6   2  -3  465.25   18.20
   6   2  -3  415.66   17.20
   4  -2  -3  192.48   10.10
  -4  -2   3  207.68   10.70
   4  -2  -3  198.28    8.70
  -4  -2   3  192.38    7.60
   4  -2  -3  196.38   10.20
  -4   2   3  182.98   10.70
  -4   2   3  190.18   10.10
   4   2  -3  193.98    9.90
   4   2  -3  190.08    9.90
   4   2  -3  208.88    7.80
   2  -2  -3    1.80    2.50
   2  -2  -3    3.00    1.60
   2  -2  -3    2.50    2.70
   2  -2  -3    1.30    2.00
  -2   2   3    6.90    1.70
   2   2  -3    5.90    1.40
   2   2  -3    2.80    2.30
   2   2  -3    5.30    2.80
  -2   2   3    5.20    2.80
   0  -2  -3   93.29    7.90
   0  -2  -3  117.19    5.00
   0  -2  -3  114.79    8.00
   0  -2  -3  121.19    6.40
   0   2  -3  121.29    5.30
   0   2  -3  111.29    7.40
   0   2  -3  114.79    5.70
  -2  -2  -3  118.69    5.60
  -2  -2  -3  138.99    9.00
  -2  -2  -3  121.49    6.20
  -2  -2  -3  123.69    9.80
   2   2   3  131.39    4.90
  -2   2  -3  128.99    4.90
  -4  -2  -3   15.80    2.20
  -4  -2  -3   15.80    4.40
  -4  -2  -3   13.40    4.90
  -4  -2  -3   12.80    4.60
  -4   2  -3    8.70    4.00
  -6  -2  -3   66.79   10.00
  -6  -2  -3   67.79    9.20
  -6  -2  -3   94.19   11.00
  -6  -2  -3   86.79    9.00
  -6   2  -3   91.89   10.60
  -6   2  -3   60.19    8.80
  -6   2  -3   77.29    8.90
  -6   2  -3   63.89    8.10
  -8  -2  -3   83.89   11.30
  -8  -2  -3  105.09   13.90
  -8  -2  -3  121.89   13.10
  -8  -2  -3   95.99    9.80
  -8   2  -3   98.29   12.50
  -8   2  -3  105.89   12.40
  -8   2  -3   76.39    9.60
  -8   2  -3  104.59   10.90
 -10  -2  -3   64.39   11.20
 -10  -2  -3   53.59   11.40
 -10   2  -3   44.60    9.90
 -10   2  -3   84.29   13.10
 -12  -2  -3    8.30    9.10
 -12  -2  -3    3.40    7.40
 -12   2  -3    1.90    7.00
 -12   2  -3   -2.10    6.90
 -17  -3   3    8.30    8.30
 -17  -3   3   -1.30    8.30
 -17   3   3   -2.20    7.50
 -17   3   3    0.10    7.90
 -15  -3   3  127.79   16.20
 -15  -3   3  107.79   16.10
 -15   3   3   91.69   14.90
 -15   3   3  123.69   16.50
 -13  -3   3    3.20    5.80
  13  -3  -3    5.60    4.70
 -13  -3   3    8.10    5.10
 -13  -3   3    5.10    5.20
 -13   3   3    4.30    5.60
 -13   3   3    6.10    6.40
  13   3  -3    1.10    4.10
 -11  -3   3  164.98   12.80
  11  -3  -3  181.98   12.90
 -11  -3   3  155.08   15.90
 -11  -3   3  176.68   12.80
 -11   3   3  140.39   14.20
 -11   3   3  175.68   13.90
  11   3  -3  181.68   13.30
  11   3  -3  156.08   14.40
  -9  -3   3   24.60    6.50
  -9  -3   3   34.20    6.00
  -9  -3   3   30.80    6.60
   9  -3  -3   39.30    5.20
   9  -3  -3   33.90    3.50
   9  -3  -3   30.50    3.30
   9  -3  -3   36.90    6.40
  -9   3   3   37.20    7.30
   9   3  -3   28.40    6.30
   9   3  -3   41.50    7.30
  -9   3   3   23.50    6.60
  -7  -3   3 1061.99   33.70
  -7  -3   3 1018.80   36.50
   7  -3  -3 1047.80   33.60
   7  -3  -3 1075.59   33.70
  -7  -3   3 1071.19   37.10
   7  -3  -3 1013.60   35.10
   7   3  -3 1063.29   35.30
   7   3  -3 1020.70   35.20
  -7   3   3 1086.19   37.00
  -7   3   3 1040.10   36.70
   7   3  -3 1088.89   37.40
   5  -3  -3   15.00    3.90
  -5  -3   3   13.50    2.40
  -5  -3   3    5.00    3.70
  -5  -3   3   17.30    4.30
   5  -3  -3   16.20    3.40
  -5  -3   3   13.70    3.50
   5  -3  -3   11.60    3.70
   5   3  -3   16.70    4.20
   5   3  -3   16.70    4.20
   5   3  -3   10.00    3.80
  -5   3   3   15.30    4.10
  -5   3   3   16.90    4.90
  -3  -3   3 1135.19   35.60
   3  -3  -3 1124.69   35.20
   3  -3  -3 1083.49   35.80
  -3  -3   3 1181.48   33.40
   3  -3  -3 1119.89   37.60
  -3   3   3 1177.68   31.30
   3   3  -3 1125.99   34.60
   3   3  -3 1124.89   34.80
  -3   3   3 1121.59   36.20
   1  -3  -3   14.40    4.20
   1  -3  -3   12.70    3.00
   1  -3  -3   14.70    4.00
  -1  -3   3   15.70    2.80
   1  -3  -3   16.40    1.40
   1   3  -3   22.20    4.20
   1   3  -3   12.30    1.60
   1   3  -3   15.60    1.80
   1   3  -3   15.30    2.90
  -1  -3  -3 1342.27   39.30
  -1  -3  -3 1360.66   46.00
  -1  -3  -3 1320.97   42.60
   1  -3   3 1347.97   35.60
  -1  -3  -3 1353.06   36.00
   1   3   3 1381.46   38.50
  -1   3  -3 1400.96   35.90
  -1   3  -3 1302.27   37.70
  -1   3  -3 1347.57   41.00
  -1   3  -3 1350.16   40.20
  -3  -3  -3   27.80    5.90
  -3  -3  -3   15.70    4.90
  -3  -3  -3   16.60    2.80
  -3  -3  -3   18.70    4.80
   3   3   3   18.60    2.40
  -3   3  -3   18.50    4.30
  -3   3  -3   16.90    2.10
  -3   3  -3   23.20    2.40
  -5  -3  -3  239.88   15.60
  -5  -3  -3  261.77    9.80
  -5  -3  -3  269.67   16.40
  -5  -3  -3  263.17   13.90
  -5   3  -3  256.57   14.20
  -5   3  -3  269.07   14.40
  -5   3  -3  268.17   15.00
  -5   3  -3  267.17    8.30
  -5   3  -3  248.18    8.20
  -7  -3  -3   96.39   12.90
  -7  -3  -3  128.19   13.70
  -7  -3  -3   88.19   11.80
  -7  -3  -3  131.39   10.00
  -7   3  -3  111.29   10.50
  -7   3  -3  129.69   10.40
  -7   3  -3  119.89    5.00
  -7   3  -3  119.09   12.90
  -7   3  -3  138.59   13.00
  -9  -3  -3   28.90    8.70
  -9  -3  -3   31.50    8.90
  -9  -3  -3   46.10    9.40
  -9   3  -3   25.10    8.10
  -9   3  -3   33.20    8.30
 -11  -3  -3   63.89   12.70
 -11  -3  -3   62.79   13.40
 -11   3  -3   51.39   11.70
 -11   3  -3   66.09   11.80
 -13  -3  -3  215.88   24.00
 -13  -3  -3  231.48   25.90
 -13   3  -3  254.27   25.60
 -16  -4   3  225.28   22.30
 -16  -4   3  176.58   21.70
 -16   4   3  184.18   21.40
 -16   4   3  153.98   18.90
 -14  -4   3   16.90    6.90
 -14  -4   3   18.70    7.50
 -14  -4   3   25.50    9.60
 -14   4   3   27.70    9.60
 -14   4   3   27.00    9.20
 -12  -4   3  225.78   17.70
 -12  -4   3  243.08   16.50
 -12  -4   3  258.67   16.50
  12  -4  -3  217.78   14.80
  12   4  -3  244.58   16.90
 -12   4   3  225.18   17.10
  12   4  -3  242.68   15.80
 -12   4   3  234.18   17.00
 -10  -4   3  104.69   10.60
 -10  -4   3  141.59   13.70
  10  -4  -3  129.99    8.30
 -10  -4   3  102.29   12.40
  10  -4  -3  139.89   12.90
  10   4  -3  101.99   11.50
 -10   4   3  128.19   12.80
 -10   4   3  129.69   13.30
  10   4  -3  125.89   12.20
  -8  -4   3 1442.26   49.50
   8  -4  -3 1473.05   44.60
  -8  -4   3 1449.76   49.40
   8  -4  -3 1470.65   47.40
   8  -4  -3 1520.05   45.50
  -8  -4   3 1492.35   46.10
  -8   4   3 1401.36   49.30
  -8   4   3 1508.35   49.30
   8   4  -3 1468.85   47.60
   8   4  -3 1476.25   47.10
   6  -4  -3  463.25   19.10
   6  -4  -3  443.06   18.00
  -6  -4   3  458.55   16.00
  -6  -4   3  435.26   19.10
  -6  -4   3  460.75   20.30
  -6  -4   3  461.35   18.30
   6  -4  -3  432.76   17.20
   6   4  -3  468.25   19.10
  -6   4   3  446.16   19.60
  -6   4   3  443.66   19.40
   6   4  -3  427.66   18.60
  -4  -4   3  504.95   18.40
  -4  -4   3  489.35   20.40
   4  -4  -3  485.85   19.30
  -4  -4   3  507.95   18.80
   4  -4  -3  459.75   18.90
  -4  -4   3  495.85   14.30
   4  -4  -3  481.35   19.30
   4   4  -3  492.15   19.10
   4   4  -3  475.95   18.90
  -4   4   3  498.95   20.00
   4   4  -3  536.25   21.40
   2  -4  -3 1383.96   46.90
   2  -4  -3 1394.36   44.50
  -2  -4   3 1439.06   42.80
   2  -4  -3 1450.75   43.20
  -2  -4   3 1415.16   40.40
  -2   4   3 1452.25   45.40
  -2   4   3 1500.85   37.10
   2   4  -3 1388.86   42.80
   2   4  -3 1455.45   42.70
   0  -4   3  748.23   21.80
   0  -4  -3  682.83   24.10
   0  -4  -3  754.82   27.40
   0  -4  -3  681.93   27.70
   0  -4  -3  719.03   26.20
   0   4   3  729.33   23.70
   0   4  -3  727.53   21.90
   0   4  -3  718.73   23.00
   0   4  -3  740.53   25.50
   0   4   3  766.02   30.00
  -2  -4  -3  997.90   36.50
  -2  -4  -3 1043.80   37.80
  -2  -4  -3  970.30   34.40
   2  -4   3 1023.10   27.70
  -2  -4  -3 1024.70   30.30
  -2  -4  -3 1078.99   28.20
  -2   4  -3 1041.30   34.20
  -2   4  -3 1005.00   29.80
  -2   4  -3 1012.80   32.40
   2   4   3  995.60   30.40
  -4  -4  -3   33.30    7.00
  -4  -4  -3   49.70    5.10
  -4  -4  -3   40.40    7.40
  -4  -4  -3   57.99    7.80
  -4   4  -3   43.60    3.80
  -4   4  -3   43.10    3.90
  -4   4  -3   47.70    6.20
   4   4   3   49.30    3.80
  -4   4  -3   44.70    6.40
  -6  -4  -3  823.62   33.90
  -6  -4  -3  794.52   29.20
  -6  -4  -3  800.92   24.10
  -6  -4  -3  777.22   33.00
  -6  -4  -3  730.33   32.90
  -6   4  -3  751.12   22.70
  -6   4  -3  784.52   30.00
  -6   4  -3  763.82   29.00
  -6   4  -3  718.23   30.20
  -8  -4  -3  155.38   16.30
  -8  -4  -3  144.69   16.20
  -8  -4  -3  156.48   11.60
  -8  -4  -3  135.99   16.30
  -8   4  -3  131.69   14.50
  -8   4  -3  149.79   14.00
 -10  -4  -3   63.19   12.80
 -10  -4  -3   31.80    9.80
 -10  -4  -3   66.79   12.20
 -10   4  -3   68.39   12.00
 -10   4  -3   79.39   11.70
 -12  -4  -3  106.89   17.40
 -12  -4  -3  113.09   18.50
 -12  -4  -3  113.09   17.50
 -12   4  -3  124.99   18.10
 -17  -5   3   15.30    9.20
 -17  -5   3   14.10   10.40
 -17   5   3   17.60    9.70
 -17   5   3   11.70   10.10
 -15  -5   3   18.30    8.60
 -15  -5   3   38.20   11.60
 -15  -5   3   25.70    8.90
 -15   5   3   43.40   11.00
 -15   5   3   31.30   10.60
 -13  -5   3   53.79    9.70
 -13  -5   3   46.60    9.90
 -13  -5   3   56.79   12.00
  13  -5  -3   55.99    9.00
 -13   5   3   51.09   11.20
  13   5  -3   48.80    9.70
 -13   5   3   39.00    9.00
  13   5  -3   64.89   10.50
 -11  -5   3  204.48   18.00
 -11  -5   3  221.88   16.90
  11  -5  -3  182.68   13.20
  11  -5  -3  188.58   10.50
 -11  -5   3  206.08   13.60
  11   5  -3  127.69   13.90
 -11   5   3  195.78   17.10
  11   5  -3  189.18   16.60
 -11   5   3  179.38   17.00
   9  -5  -3    8.50    2.00
  -9  -5   3   13.00    5.40
  -9  -5   3   18.00    4.50
  -9  -5   3   19.50    6.20
   9  -5  -3   11.00    4.00
   9  -5  -3   10.00    4.60
   9   5  -3   11.60    5.10
  -9   5   3   -4.20    4.00
  -9   5   3    8.80    5.40
   9   5  -3    8.20    4.50
  -7  -5   3   76.19    9.20
   7  -5  -3   73.79    5.70
  -7  -5   3   69.49    6.50
  -7  -5   3   76.89    9.70
  -7  -5   3   82.49    9.10
   7  -5  -3   71.79    8.40
   7  -5  -3   67.19    7.50
  -7   5   3   81.89    9.40
  -7   5   3   81.19   10.00
   7   5  -3   70.69    8.70
   7   5  -3   59.39    8.00
   5  -5  -3  738.83   26.90
  -5  -5   3  756.32   26.00
  -5  -5   3  722.63   26.50
   5  -5  -3  732.33   26.50
  -5  -5   3  728.33   28.80
  -5  -5   3  790.62   22.80
   5  -5  -3  748.93   27.10
   5   5  -3  767.32   27.20
  -5   5   3  749.53   28.30
   5   5  -3  747.53   26.80
   3  -5  -3   77.19    7.90
  -3  -5   3   78.79    5.90
   3  -5  -3   76.89    8.30
   3  -5  -3   72.29    7.60
  -3  -5   3   67.89    7.90
  -3  -5   3   81.49    7.20
   3   5  -3   82.79    7.80
  -3   5   3   85.69    4.20
   3   5  -3   80.79    8.10
  -3   5   3   76.99    7.90
  -3   5   3   72.29    8.00
   1  -5  -3 1261.57   41.90
   1  -5  -3 1283.37   44.20
   1  -5  -3 1269.57   40.20
  -1  -5   3 1309.87   37.20
   1  -5  -3 1316.27   43.00
   1   5  -3 1316.97   39.20
   1   5  -3 1292.27   40.30
  -1  -5  -3   32.70    5.90
   1  -5   3   35.00    4.00
  -1  -5  -3   33.10    5.10
  -1  -5  -3   29.60    4.70
  -1  -5  -3   41.50    6.90
  -1  -5  -3   32.20    6.20
   1   5   3   39.20    5.00
  -1   5  -3   39.00    4.30
  -1   5  -3   29.40    4.10
  -1   5  -3   35.90    6.20
   3  -5   3    5.30    1.80
  -3  -5  -3    1.60    3.80
  -3  -5  -3    1.30    2.50
  -3  -5  -3    3.20    4.50
  -3  -5  -3    6.90    3.90
  -3   5  -3   -4.10    3.30
   3   5   3    4.40    2.40
  -3   5  -3    2.40    2.00
  -3   5  -3    1.80    3.10
  -3   5  -3    2.70    2.20
  -5  -5  -3    9.80    4.30
  -5  -5  -3   13.00    5.60
  -5  -5  -3   11.40    5.40
  -5  -5  -3   11.80    3.50
  -5   5  -3    5.00    3.90
  -5   5  -3    6.80    2.50
  -5   5  -3   11.00    4.00
  -7  -5  -3    3.30    5.70
  -7  -5  -3   -1.50    4.80
  -7  -5  -3   -6.90    4.50
  -7  -5  -3    2.60    4.10
  -7   5  -3   -2.80    3.70
  -7   5  -3   -1.00    2.10
  -7   5  -3    1.50    4.60
  -7   5  -3    5.10    3.60
  -7   5  -3    2.70    3.60
  -9  -5  -3   28.60    8.20
  -9  -5  -3   25.30    8.70
  -9  -5  -3    8.30    7.30
  -9   5  -3   31.80    8.90
 -11  -5  -3   50.59   12.20
 -11  -5  -3   51.59   13.50
 -11   5  -3   49.70   11.90
 -16  -6   3   97.89   14.90
 -16  -6   3   91.79   17.00
 -16   6   3   79.69   15.50
 -16   6   3  110.29   15.80
 -14  -6   3  138.39   17.00
 -14  -6   3  102.39   13.70
 -14  -6   3  131.49   18.00
 -14   6   3  131.59   15.80
 -14   6   3   85.99   14.60
 -12  -6   3   88.29   13.70
 -12  -6   3   91.79   13.10
 -12  -6   3   88.19   11.10
  12  -6  -3   93.49   11.20
  12   6  -3  108.69   14.30
 -12   6   3   94.49   14.10
  12   6  -3   86.99   11.40
 -12   6   3   80.19   11.50
 -10  -6   3  317.87   17.80
  10  -6  -3  285.57   16.90
 -10  -6   3  326.87   16.70
 -10  -6   3  303.27   19.30
  10  -6  -3  325.77   15.60
 -10  -6   3  324.77   19.60
  10   6  -3  303.87   18.00
  10   6  -3  323.27   18.30
 -10   6   3  344.87   20.10
 -10   6   3  297.77   17.80
   8  -6  -3   50.69    7.50
   8  -6  -3   42.20    7.50
  -8  -6   3   41.20    8.60
   8  -6  -3   50.89    4.60
  -8  -6   3   34.10    7.00
  -8  -6   3   33.20    7.00
   8  -6  -3   50.39    5.00
  -8  -6   3   51.19    6.50
   8   6  -3   34.50    7.10
  -8   6   3   38.10    7.50
   8   6  -3   40.40    7.80
  -8   6   3   40.20    8.30
   6  -6  -3   31.40    6.10
   6  -6  -3   34.70    4.70
  -6  -6   3   32.00    7.00
  -6  -6   3   28.50    3.90
  -6  -6   3   27.70    5.50
  -6  -6   3   31.30    5.80
   6  -6  -3   29.80    4.70
   6  -6  -3   39.10    6.70
   6   6  -3   22.00    5.50
   6   6  -3   24.70    5.60
  -6   6   3   30.40    6.90
  -4  -6   3   -0.60    2.30
   4  -6  -3   -0.90    2.50
  -4  -6   3   -0.10    2.90
   4  -6  -3   -2.70    3.00
   4  -6  -3    0.30    2.90
  -4  -6   3    2.50    1.10
  -4  -6   3   -1.20    0.90
  -4  -6   3    0.20    3.40
   4  -6  -3   -3.30    2.10
   4   6  -3   -0.50    3.40
  -4   6   3    0.20    3.50
   4   6  -3    5.00    3.60
  -4   6   3    0.70    2.60
   2  -6  -3   82.09    8.80
  -2  -6   3   92.79    7.90
  -2  -6   3   74.39    8.40
   2  -6  -3   83.89    8.80
   2  -6  -3   80.89    8.30
   2  -6  -3   77.09    8.30
  -2  -6   3   76.89    5.40
  -2   6   3   67.19    8.10
   2   6  -3   86.99    8.60
   2   6  -3   73.49    7.60
   0  -6  -3  847.42   31.80
   0  -6  -3  883.31   29.70
   0  -6   3  821.02   26.20
   0  -6  -3  808.02   32.60
   0  -6  -3  826.12   30.70
   0   6  -3  862.51   25.40
   0   6  -3  813.32   29.70
   0   6  -3  866.81   28.10
   0   6   3  868.11   28.80
  -2  -6  -3  154.18   12.40
  -2  -6  -3  156.28    9.60
  -2  -6  -3  143.29   12.00
   2  -6   3  155.38    7.80
  -2  -6  -3  164.78   11.60
  -2   6  -3  139.09    8.50
  -2   6  -3  152.48   11.10
  -2   6  -3  144.89    8.60
   2   6   3  166.18    9.40
   4  -6   3  174.68    7.50
  -4  -6  -3  160.38    9.70
  -4  -6  -3  151.78   13.20
  -4  -6  -3  141.59   14.40
  -4  -6  -3  173.18   16.10
  -4   6  -3  154.78    8.60
  -4   6  -3  179.98    9.20
  -4   6  -3  151.18   10.60
  -4   6  -3  175.98   12.80
   4   6   3  165.18    9.20
  -6  -6  -3  146.39   15.80
  -6  -6  -3  160.48    9.50
  -6  -6  -3  164.88   16.00
  -6  -6  -3  139.69   15.30
  -6  -6  -3  144.29   13.20
  -6   6  -3  135.99   13.10
  -6   6  -3  167.08   10.70
  -6   6  -3  133.49    8.20
  -8  -6  -3  258.17   19.70
  -8  -6  -3  223.88   22.20
  -8  -6  -3  273.67   20.40
  -8   6  -3  263.77   18.00
  -8   6  -3  255.57   11.50
 -10  -6  -3    2.50    7.00
 -10  -6  -3  -11.00    5.90
 -10  -6  -3    0.70    6.30
 -10   6  -3   -2.70    7.30
 -12  -6  -3   -6.80    7.80
 -12  -6  -3   -1.80    8.00
 -12   6  -3    7.50    9.40
 -15  -7   3  375.26   24.80
 -15  -7   3  406.36   26.50
 -15  -7   3  448.06   30.40
 -15   7   3  428.26   25.70
 -15   7   3  394.46   28.20
 -13  -7   3    9.80    7.80
 -13  -7   3    7.40    7.20
 -13  -7   3    7.20    5.90
 -13   7   3    1.90    6.10
 -13   7   3   21.00    9.30
  13   7  -3    4.90    6.40
  13   7  -3   12.90    6.80
  11  -7  -3   46.90    8.40
 -11  -7   3   53.19   10.30
 -11  -7   3   38.40    7.50
 -11  -7   3   56.29   10.80
  11  -7  -3   46.30    7.30
  11   7  -3   39.90    9.30
 -11   7   3   44.10   10.40
  11   7  -3   53.99    9.80
 -11   7   3   52.59    9.30
   9  -7  -3  496.75   23.40
  -9  -7   3  515.45   24.80
  -9  -7   3  544.65   21.70
   9  -7  -3  522.45   22.50
  -9  -7   3  513.35   25.80
  -9  -7   3  524.45   23.90
  -9   7   3  485.45   25.40
   9   7  -3  514.75   24.00
  -9   7   3  535.75   23.70
   9   7  -3  501.75   23.90
   7  -7  -3   36.50    7.00
   7  -7  -3   24.60    4.50
   7  -7  -3   36.50    6.90
  -7  -7   3   23.40    6.30
  -7  -7   3   26.90    4.30
  -7  -7   3   23.30    5.70
   7  -7  -3   18.50    3.60
  -7  -7   3   23.50    6.80
   7   7  -3   22.80    6.00
  -7   7   3   19.90    6.30
   7   7  -3   23.30    5.90
   5  -7  -3 4663.33  136.19
  -5  -7   3 4610.04  123.49
   5  -7  -3 4612.64  129.09
  -5  -7   3 4533.35  135.69
  -5  -7   3 4620.24  130.49
   5  -7  -3 4754.42  131.29
   5  -7  -3 4673.33  131.39
   5   7  -3 4466.35  128.89
   5   7  -3 4556.84  126.49
  -5   7   3 4768.02  136.59
  -5   7   3 4546.55  134.09
   3  -7  -3  397.96   18.30
   3  -7  -3  354.06   17.70
  -3  -7   3  344.87   18.00
   3  -7  -3  362.16   17.40
  -3  -7   3  371.96   14.50
   3  -7  -3  394.86   17.30
  -3  -7   3  372.46   16.20
   3   7  -3  358.16   17.20
  -3   7   3  329.97   17.40
   3   7  -3  402.96   17.60
   1  -7  -3 3024.50   91.59
   1  -7  -3 2944.91   94.39
   1  -7  -3 2959.80   89.49
   1  -7  -3 3150.18   87.99
  -1  -7   3 3131.49   82.19
   1   7  -3 3015.70   85.99
   1   7  -3 3018.70   86.29
  -1   7   3 3027.60   86.79
  -1  -7  -3   18.90    6.00
  -1  -7  -3   16.80    5.30
  -1  -7  -3    7.50    4.90
   1  -7   3   14.80    3.60
  -1  -7  -3   16.30    4.60
  -1   7  -3   13.80    4.10
   1   7   3   16.00    4.30
  -1   7  -3   18.10    5.40
  -1   7  -3   17.90    3.60
  -3  -7  -3  255.27   15.30
  -3  -7  -3  247.48   12.80
  -3  -7  -3  264.57   17.00
   3  -7   3  241.98   10.70
  -3  -7  -3  279.87   17.40
  -3   7  -3  233.98   11.90
   3   7   3  228.88   12.20
  -3   7  -3  219.58   14.50
  -3   7  -3  238.38   12.40
  -5  -7  -3  861.31   33.30
  -5  -7  -3  921.41   38.50
  -5  -7  -3  831.52   29.30
  -5  -7  -3  888.31   37.90
  -5   7  -3  893.21   29.00
  -5   7  -3  855.21   32.50
  -5   7  -3  827.92   34.20
  -7  -7  -3   79.49   13.10
  -7  -7  -3   68.09   11.70
  -7  -7  -3   44.60   10.40
  -7  -7  -3   79.19   10.50
  -7   7  -3   78.09   10.70
  -7   7  -3   81.09    7.70
  -9  -7  -3  434.76   27.50
  -9  -7  -3  359.76   25.50
  -9  -7  -3  378.56   26.60
  -9   7  -3  395.26   24.10
 -11  -7  -3  272.27   26.80
 -11  -7  -3  270.57   27.50
 -11   7  -3  288.47   23.00
 -16  -8   3  239.98   26.30
 -16  -8   3  310.47   24.50
 -16   8   3  256.17   27.90
 -14  -8   3   42.30   11.30
 -14  -8   3   56.39   10.60
 -14  -8   3   33.40   11.70
  14   8  -3   36.60   10.00
 -14   8   3   31.30   11.60
  12  -8  -3  225.28   15.80
 -12  -8   3  237.88   22.00
 -12  -8   3  205.48   15.40
 -12  -8   3  218.58   21.10
  12   8  -3  192.08   18.70
  12   8  -3  198.68   19.00
 -12   8   3  202.38   15.70
 -12   8   3  204.78   20.80
  10  -8  -3  241.48   15.80
 -10  -8   3  242.48   14.20
 -10  -8   3  191.38   17.20
 -10  -8   3  251.07   18.20
  10  -8  -3  214.58   14.20
 -10  -8   3  233.28   17.30
 -10   8   3  234.68   15.20
  10   8  -3  254.17   17.30
  10   8  -3  200.28   15.30
 -10   8   3  219.48   17.50
  -8  -8   3  725.03   28.90
  -8  -8   3  704.43   29.50
  -8  -8   3  711.63   31.90
   8  -8  -3  735.03   29.40
   8  -8  -3  686.43   28.40
   8  -8  -3  716.53   25.20
  -8   8   3  683.83   30.90
   8   8  -3  680.53   29.20
   8   8  -3  650.53   28.40
  -6  -8   3  369.86   20.60
   6  -8  -3  406.96   16.30
   6  -8  -3  388.26   17.60
  -6  -8   3  374.26   17.70
   6  -8  -3  397.36   19.70
  -6  -8   3  377.56   18.60
   6  -8  -3  366.76   18.90
   6   8  -3  369.36   19.00
   6   8  -3  381.06   19.30
  -6   8   3  382.16   20.20
   4  -8  -3   49.90    6.80
   4  -8  -3   55.69    8.80
   4  -8  -3   45.80    7.50
  -4  -8   3   51.79    7.30
  -4  -8   3   61.79    6.50
   4  -8  -3   52.19    7.50
  -4  -8   3   62.49    9.10
   4   8  -3   51.99    8.10
   4   8  -3   49.99    7.90
  -4   8   3   57.19    8.90
   2  -8  -3  567.64   24.50
   2  -8  -3  543.75   23.50
  -2  -8   3  610.54   17.20
   2  -8  -3  549.54   23.90
  -2  -8   3  564.94   24.20
  -2  -8   3  517.85   21.10
  -2  -8   3  566.84   18.60
   2  -8  -3  522.15   24.40
  -2   8   3  540.95   15.60
   2   8  -3  518.15   22.40
  -2   8   3  558.24   23.30
   2   8  -3  541.55   23.30
  -2   8   3  586.14   15.90
  -2   8   3  572.64   25.10
   0  -8   3  974.50   32.20
   0  -8  -3 1001.20   37.70
   0  -8  -3  974.50   38.90
   0  -8  -3  972.80   33.90
   0  -8  -3  971.10   36.90
   0   8  -3  971.60   35.20
   0   8  -3 1027.10   34.30
   0   8   3 1054.19   35.30
   0   8  -3 1047.90   30.70
   2  -8   3  588.44   21.40
  -2  -8  -3  619.94   24.10
  -2  -8  -3  643.24   26.80
  -2  -8  -3  591.14   28.70
  -2  -8  -3  588.84   27.70
  -2   8  -3  611.24   26.20
  -2   8  -3  637.24   22.50
  -2   8  -3  596.14   23.20
   2   8   3  616.54   23.90
   4  -8   3  114.39    7.50
  -4  -8  -3  100.49   13.00
  -4  -8  -3   92.79   12.80
  -4  -8  -3  104.59   10.30
  -4  -8  -3   89.99   11.40
  -4   8  -3  116.39   13.30
  -4   8  -3  118.99    8.90
  -4   8  -3  119.89   10.90
  -6  -8  -3  676.03   33.70
  -6  -8  -3  656.63   32.50
  -6  -8  -3  704.13   34.50
  -6  -8  -3  690.53   25.90
  -6  -8  -3  719.53   29.60
  -6   8  -3  662.83   30.50
  -6   8  -3  629.14   24.30
  -6   8  -3  626.64   28.00
  -8  -8  -3  187.88   21.40
  -8  -8  -3  184.18   20.30
  -8  -8  -3  145.29   18.50
  -8   8  -3  183.38   11.20
  -8   8  -3  183.08   17.80
 -10  -8  -3   22.00    9.80
 -10  -8  -3   12.20   10.00
 -10   8  -3   32.80   10.50
 -15  -9   3    6.50    7.80
 -15  -9   3    4.20    9.10
 -15   9   3    4.50    8.40
 -13  -9   3   34.20    8.60
 -13  -9   3   26.30    9.70
 -13  -9   3   16.20    9.20
 -13   9   3   14.20    9.40
  13   9  -3   23.70    9.30
  13   9  -3   22.40    8.70
 -11  -9   3   18.20    7.60
 -11  -9   3   36.60    8.70
 -11  -9   3   33.80    9.80
 -11  -9   3   25.30    6.70
  11  -9  -3   25.30    7.40
  11  -9  -3   34.20    7.60
  11   9  -3   36.80    9.30
 -11   9   3   26.60    7.30
  11   9  -3   14.30    6.50
 -11   9   3   19.70    7.90
   9  -9  -3   -3.10    3.80
  -9  -9   3    6.40    5.30
  -9  -9   3    3.40    5.10
   9  -9  -3    1.10    4.30
  -9  -9   3    4.30    5.70
   9   9  -3   -2.40    4.40
  -9   9   3   -0.10    5.80
   9   9  -3    5.60    5.60
   7  -9  -3   92.09   11.20
   7  -9  -3  102.49   11.90
  -7  -9   3  108.39   11.30
   7  -9  -3   92.39    7.10
  -7  -9   3   84.99   12.20
   7  -9  -3  104.69    8.60
  -7  -9   3  116.99   12.20
  -7   9   3   90.89   12.00
   7   9  -3   88.79   11.40
   7   9  -3   82.39   10.80
  -5  -9   3  262.77   13.40
   5  -9  -3  248.98   16.20
   5  -9  -3  271.37   13.80
  -5  -9   3  289.77   17.60
  -5  -9   3  255.37   15.10
   5  -9  -3  252.47   15.80
   5  -9  -3  263.67   15.20
  -5   9   3  262.87   17.10
   5   9  -3  261.97   15.70
   5   9  -3  243.18   15.50
  -3  -9   3   28.90    5.90
   3  -9  -3   24.70    6.70
   3  -9  -3   29.90    6.90
   3  -9  -3   26.10    6.70
  -3  -9   3   31.10    4.20
   3  -9  -3   23.50    6.00
  -3  -9   3   18.70    6.00
  -3   9   3   27.90    3.50
   3   9  -3   29.00    6.50
   3   9  -3   20.30    5.90
  -3   9   3   18.90    6.00
  -1  -9   3   46.20    7.40
   1  -9  -3   48.10    8.80
   1  -9  -3   53.19    9.20
  -1  -9   3   51.09    7.00
   1  -9  -3   44.30    7.30
   1  -9  -3   48.90    8.50
   1   9  -3   54.49    7.70
  -1   9   3   46.30    7.60
   1   9  -3   35.40    7.60
  -1  -9  -3  143.59   14.10
  -1  -9  -3  161.58   11.50
  -1  -9  -3  140.99   14.40
  -1  -9  -3  140.09   14.50
   1  -9   3  156.48   10.00
   1   9   3  156.08   11.40
  -1   9  -3  152.38   14.20
  -1   9  -3  151.88    8.90
  -1   9  -3  167.78   11.30
   3  -9   3   35.80    5.80
  -3  -9  -3   43.30    7.50
  -3  -9  -3   37.50    9.00
  -3  -9  -3   39.90    8.90
  -3  -9  -3   42.70    8.70
  -3   9  -3   42.30    6.70
  -3   9  -3   43.70    6.70
   3   9   3   55.09    7.90
  -3   9  -3   40.60    8.10
  -5  -9  -3   11.00    7.00
  -5  -9  -3   14.90    7.00
  -5  -9  -3   10.80    4.90
  -5  -9  -3   18.10    7.00
  -5  -9  -3    7.60    7.00
  -5   9  -3   19.30    6.20
  -5   9  -3    6.10    4.30
  -5   9  -3   13.10    6.20
  -7  -9  -3    3.80    7.60
  -7  -9  -3   15.50    5.50
  -7  -9  -3    4.60    6.40
  -7  -9  -3   12.30    8.40
  -7  -9  -3    7.00    6.10
  -7   9  -3   11.90    6.90
  -7   9  -3    5.70    6.00
  -7   9  -3   21.00    5.40
  -9  -9  -3    1.60    8.10
  -9  -9  -3    9.90    8.10
  -9   9  -3   19.70    8.60
 -11  -9  -3   11.60   10.10
 -11  -9  -3   11.40   10.00
 -11   9  -3    5.50    9.30
 -14 -10   3    1.60    8.60
 -14 -10   3   14.80   10.50
  14  10  -3   -8.40    5.90
 -14  10   3   14.40    9.10
 -12 -10   3  687.23   36.30
 -12 -10   3  725.13   35.30
 -12 -10   3  656.83   32.10
  12  10  -3  645.74   32.00
  12  10  -3  611.84   31.40
 -12  10   3  602.94   33.80
 -10 -10   3   88.99   12.80
 -10 -10   3   81.69   12.50
  10 -10  -3  106.09   13.10
 -10 -10   3   88.19   14.50
  10 -10  -3   83.89   11.20
  10  10  -3   59.29   10.30
  10  10  -3   78.09   12.10
 -10  10   3   98.49   13.90
   8 -10  -3  842.32   34.30
   8 -10  -3  768.72   33.10
  -8 -10   3  728.23   32.30
  -8 -10   3  825.82   37.10
  -8 -10   3  847.02   33.50
   8  10  -3  771.52   34.00
  -8  10   3  826.42   36.10
   8  10  -3  814.32   33.50
   6 -10  -3   -2.50    4.40
  -6 -10   3   -3.40    3.50
   6 -10  -3    2.20    3.40
  -6 -10   3    2.40    3.30
   6 -10  -3    1.00    3.50
  -6 -10   3    1.70    5.30
   6 -10  -3   -2.50    3.80
  -6  10   3   -5.20    4.40
   6  10  -3    1.20    4.40
   6  10  -3    2.70    4.50
   4 -10  -3  372.76   17.90
  -4 -10   3  346.77   20.20
   4 -10  -3  359.46   19.20
  -4 -10   3  338.27   17.80
  -4 -10   3  344.07   14.60
   4 -10  -3  295.87   18.60
   4 -10  -3  314.07   18.70
   4  10  -3  329.57   18.60
  -4  10   3  310.47   18.90
   4  10  -3  380.86   19.40
  -4  10   3  356.46   13.70
  -2 -10   3  527.35   22.30
   2 -10  -3  556.94   26.20
  -2 -10   3  478.75   23.80
   2 -10  -3  515.15   25.00
   2 -10  -3  519.75   24.00
  -2  10   3  527.85   24.20
   2  10  -3  553.84   23.90
   2  10  -3  529.55   23.80
  -2  10   3  463.95   24.20
   0 -10   3  170.18   11.50
   0 -10  -3  188.28   14.40
   0 -10  -3  175.38   16.00
   0 -10  -3  191.38   13.20
   0 -10  -3  193.78   15.30
   0  10  -3  177.88   15.70
   0  10   3  182.78   12.90
   0  10  -3  174.18   12.60
  -2 -10  -3 1423.96   53.89
  -2 -10  -3 1422.06   51.49
  -2 -10  -3 1442.96   48.10
  -2 -10  -3 1445.46   55.79
   2 -10   3 1455.05   45.10
  -2  10  -3 1431.66   50.29
   2  10   3 1477.85   48.60
  -2  10  -3 1447.36   48.00
  -2  10  -3 1492.65   46.20
  -4 -10  -3   10.00    6.90
  -4 -10  -3    3.70    4.40
   4 -10   3   11.30    4.00
  -4 -10  -3    9.50    6.80
  -4 -10  -3    9.10    6.60
  -4  10  -3    9.80    5.10
  -4  10  -3    8.60    4.40
  -4  10  -3    7.80    6.00
  -6 -10  -3  745.23   37.80
  -6 -10  -3  681.03   36.00
  -6 -10  -3  785.22   33.70
  -6 -10  -3  752.22   30.50
  -6 -10  -3  766.92   39.00
  -6  10  -3  769.82   29.50
  -6  10  -3  750.62   34.50
  -6  10  -3  786.72   31.90
  -8 -10  -3   -1.70    7.20
  -8 -10  -3    5.10    6.90
  -8  10  -3   -4.40    3.50
  -8  10  -3    4.00    6.10
  -8  10  -3    8.50    7.60
 -10 -10  -3  179.88   23.80
 -10 -10  -3  191.68   25.30
 -10  10  -3  208.58   22.30
 -13 -11   3   10.70    9.70
 -13 -11   3    3.20    6.90
 -13 -11   3    6.60    9.20
  13  11  -3    1.00    7.00
 -13  11   3   -9.10    6.90
  11 -11  -3   15.50    6.80
 -11 -11   3   30.30    9.50
 -11 -11   3   13.30    9.50
 -11 -11   3   24.70    8.50
  11  11  -3   20.60    8.10
 -11  11   3   18.50    9.20
  11  11  -3   34.40    9.30
  -9 -11   3   26.90    9.30
  -9 -11   3    1.90    5.20
   9 -11  -3    3.30    5.60
  -9 -11   3    5.10    5.70
   9 -11  -3    2.20    5.70
  -9  11   3   11.80    7.60
   9  11  -3   -1.60    5.50
   9  11  -3   18.40    7.10
  -7 -11   3  619.24   26.00
  -7 -11   3  546.75   29.80
   7 -11  -3  565.84   27.80
  -7 -11   3  605.24   27.60
   7 -11  -3  596.74   28.40
  -7  11   3  569.14   29.30
   7  11  -3  565.84   28.00
   7  11  -3  585.14   27.30
  -5 -11   3  776.62   35.50
   5 -11  -3  896.91   35.60
  -5 -11   3  810.92   32.70
   5 -11  -3  805.12   33.90
   5 -11  -3  850.41   35.50
  -5 -11   3  833.52   29.50
   5 -11  -3  835.02   31.40
   5  11  -3  825.62   33.40
   5  11  -3  841.02   34.80
  -5  11   3  867.91   28.00
  -5  11   3  778.62   34.90
   3 -11  -3 1351.56   47.20
   3 -11  -3 1323.07   49.00
  -3 -11   3 1261.87   48.50
   3 -11  -3 1352.16   50.09
  -3 -11   3 1337.97   45.10
  -3  11   3 1308.07   47.60
  -3  11   3 1281.87   49.10
   3  11  -3 1381.06   47.10
   3  11  -3 1358.16   47.40
   1 -11  -3  180.68   16.90
   1 -11  -3  210.78   15.00
   1 -11  -3  155.68   16.10
  -1 -11   3  169.18   15.40
  -1 -11   3  192.78   13.30
   1 -11  -3  166.58   15.30
   1  11  -3  179.68   16.30
   1  11  -3  179.28   13.80
  -1  11   3  168.68   15.50
  -1 -11  -3  317.17   20.10
  -1 -11  -3  291.07   20.80
  -1 -11  -3  302.67   17.80
  -1 -11  -3  303.07   20.00
   1 -11   3  277.57   15.60
  -1  11  -3  275.77   16.80
  -1  11  -3  281.57   18.20
   1  11   3  286.47   17.30
  -3 -11  -3   -2.90    5.80
  -3 -11  -3   -2.70    5.30
   3 -11   3    2.50    3.80
  -3 -11  -3   -5.40    3.40
  -3 -11  -3    3.30    6.30
  -3  11  -3    0.50    4.00
  -3  11  -3    8.90    5.80
  -5 -11  -3  117.09   17.40
  -5 -11  -3  160.98   16.90
  -5 -11  -3  167.98   15.80
  -5 -11  -3  132.39   16.70
  -5 -11  -3  123.89   17.20
  -5  11  -3  127.69   15.30
  -5  11  -3  150.78   13.50
  -7 -11  -3  182.48   21.40
  -7 -11  -3  194.38   16.60
  -7 -11  -3  186.78   23.00
  -7 -11  -3  198.68   19.00
  -7  11  -3  177.98   13.60
  -7  11  -3  168.58   19.20
  -9 -11  -3  226.68   25.20
  -9 -11  -3  241.28   27.50
  -9  11  -3  221.38   22.80
 -12 -12   3   12.10    8.90
 -12 -12   3   -3.10    7.40
 -12 -12   3   -5.00    7.10
  12  12  -3   -3.10    5.80
 -12  12   3    4.20    8.50
  12  12  -3    0.80    6.50
  10 -12  -3  414.66   24.80
 -10 -12   3  424.76   25.10
 -10 -12   3  434.16   25.20
 -10 -12   3  429.66   28.20
  10 -12  -3  437.66   24.90
 -10  12   3  383.76   26.70
  10  12  -3  394.56   24.00
  10  12  -3  439.86   25.90
   8 -12  -3    7.90    5.60
   8 -12  -3   15.10    7.30
  -8 -12   3   10.90    7.80
  -8 -12   3   12.80    5.90
  -8 -12   3    7.20    6.70
   8  12  -3   23.30    7.60
   8  12  -3   11.20    6.60
  -8  12   3    9.60    7.40
   6 -12  -3   42.80    8.30
  -6 -12   3   41.20    9.00
   6 -12  -3   52.99   10.20
   6 -12  -3   47.60    9.70
  -6 -12   3   34.10    9.40
  -6  12   3   36.10    9.00
   6  12  -3   63.39   10.80
   6  12  -3   43.00    8.80
   4 -12  -3  126.89   14.10
   4 -12  -3   88.29   11.40
  -4 -12   3   77.49   11.90
  -4 -12   3  113.49   12.80
   4 -12  -3   99.29   13.40
  -4  12   3   93.29   12.80
  -4  12   3  100.69   13.60
   4  12  -3   92.49   12.00
   4  12  -3   92.89   12.30
  -2 -12   3    0.80    4.60
   2 -12  -3   -6.20    4.10
   2 -12  -3   -3.40    5.20
  -2 -12   3   -2.40    3.30
   2 -12  -3   -1.80    5.70
   2 -12  -3   -1.20    4.20
   2  12  -3   -4.70    4.60
   2  12  -3   -0.20    4.40
  -2  12   3    4.40    5.00
   0 -12  -3  548.15   28.80
   0 -12  -3  618.64   30.00
   0 -12  -3  600.84   31.20
   0 -12  -3  593.54   27.50
   0 -12   3  567.54   25.00
   0  12   3  571.84   27.20
   0  12  -3  588.94   27.70
   0  12  -3  628.54   27.70
  -2 -12  -3   10.20    7.20
  -2 -12  -3   -4.10    5.20
  -2 -12  -3   -4.20    5.90
  -2 -12  -3   -0.40    4.30
   2 -12   3    9.10    4.90
  -2  12  -3    3.50    4.40
  -2  12  -3   -1.30    4.20
   2  12   3   -3.00    4.00
   4 -12   3  326.77   17.60
  -4 -12  -3  332.17   22.40
  -4 -12  -3  343.27   22.40
  -4 -12  -3  315.27   24.10
  -4 -12  -3  297.67   19.30
  -4  12  -3  353.66   19.50
  -4  12  -3  311.57   21.60
  -6 -12  -3   -4.30    5.00
  -6 -12  -3    8.60    7.90
  -6 -12  -3   15.50    8.60
  -6 -12  -3    9.40    8.60
  -6  12  -3   14.00    7.30
  -6  12  -3   15.20    6.40
  -8 -12  -3  302.17   30.80
  -8 -12  -3  314.47   29.50
  -8  12  -3  315.17   23.80
  -8  12  -3  318.17   18.90
  11 -13  -3  163.68   18.00
 -11 -13   3  160.98   19.10
 -11 -13   3  152.18   19.40
 -11 -13   3  180.68   23.60
  11  13  -3  196.08   22.00
 -11  13   3  200.88   23.20
  11  13  -3  189.28   19.90
  -9 -13   3   17.90    8.70
   9 -13  -3   10.00    7.30
  -9 -13   3   21.30   10.50
  -9  13   3   12.60    8.30
   9  13  -3    5.70    7.40
   9  13  -3   10.50    7.30
   7 -13  -3   75.59   12.50
  -7 -13   3   25.60    9.80
  -7 -13   3   45.70    9.90
  -7  13   3   65.39   12.60
   7  13  -3   40.30    9.70
  -7  13   3   43.90   10.40
   7  13  -3   62.39   10.90
   5 -13  -3  146.69   16.90
  -5 -13   3  170.08   16.70
  -5 -13   3  143.39   17.20
   5 -13  -3  170.38   17.50
   5 -13  -3  154.28   15.80
   5  13  -3  154.08   17.00
  -5  13   3  122.49   15.30
  -5  13   3  158.58   17.20
   5  13  -3  156.68   16.30
   3 -13  -3   95.59   13.40
   3 -13  -3   80.69   11.60
  -3 -13   3   85.19   12.60
   3 -13  -3   85.79   12.90
   3 -13  -3   74.89   12.30
  -3 -13   3   77.59   11.30
   3  13  -3  101.99   13.00
  -3  13   3   90.79   13.20
   3  13  -3   74.39   11.50
  -3  13   3   90.59   13.10
   1 -13  -3  119.39   14.70
  -1 -13   3   97.59   12.30
   1 -13  -3  107.39   14.80
   1 -13  -3  126.89   15.80
   1 -13  -3  125.89   14.80
  -1 -13   3   99.59   12.50
   1  13  -3  117.19   14.70
  -1  13   3  113.79   14.30
   1  13  -3   98.49   13.00
  -1 -13  -3  126.29   16.00
  -1 -13  -3  107.09   15.70
  -1 -13  -3  104.49   14.70
   1 -13   3  123.99   12.90
  -1 -13  -3  143.99   16.10
  -1  13  -3  143.99   15.20
   1  13   3  126.89   14.80
  -1  13  -3  130.59   15.50
  -3 -13  -3   50.49   13.00
  -3 -13  -3   25.60    9.20
   3 -13   3   32.80    7.60
  -3 -13  -3   29.90    8.10
  -3 -13  -3   30.60    9.10
  -3  13  -3   32.60    9.30
  -3  13  -3   33.10    8.30
  -5 -13  -3   10.90    7.70
  -5 -13  -3    0.70    6.80
  -5 -13  -3   10.30    9.30
  -5 -13  -3    3.60    6.30
  -5  13  -3    3.40    5.60
  -5  13  -3   -2.80    5.70
  -7 -13  -3  114.89   17.80
  -7 -13  -3   76.09   16.20
  -7 -13  -3  113.79   14.50
  -7  13  -3   94.99   12.30
  -7  13  -3   90.59   16.10
 -10 -14   3  328.47   26.20
  10 -14  -3  270.87   21.30
 -10 -14   3  307.77   22.50
 -10  14   3  264.77   25.80
  10  14  -3  331.17   28.30
  10  14  -3  267.37   23.50
  -8 -14   3    4.80    7.90
  -8 -14   3    2.40    6.80
   8 -14  -3   12.00    8.20
   8  14  -3   12.50    7.10
  -8  14   3    6.80    7.20
  -8  14   3    6.10    8.20
   8  14  -3   -7.00    6.20
   6 -14  -3   89.79   14.60
  -6 -14   3  110.19   16.20
  -6 -14   3   81.09   13.00
   6 -14  -3   63.49   11.70
   6  14  -3   85.29   14.30
   6  14  -3   83.29   13.00
  -6  14   3   75.99   13.30
  -6  14   3   83.99   13.50
   4 -14  -3   -9.30    4.70
  -4 -14   3   -4.80    5.90
  -4 -14   3   -3.70    4.50
   4 -14  -3    6.90    7.20
   4 -14  -3    7.60    6.50
   4  14  -3   -4.50    5.20
  -4  14   3   -6.40    5.70
   4  14  -3   -6.30    4.60
  -4  14   3    1.30    5.80
   2 -14  -3   -1.10    5.90
  -2 -14   3   16.70    7.30
   2 -14  -3   -2.50    5.80
  -2 -14   3   -0.50    4.10
   2 -14  -3    8.80    7.10
   2 -14  -3    7.90    7.90
   2  14  -3    1.30    5.70
   2  14  -3    1.70    5.80
  -2  14   3    0.50    5.10
   0 -14  -3  356.56   22.70
   0 -14  -3  314.87   22.90
   0 -14  -3  414.96   25.80
   0 -14   3  345.37   20.30
   0  14  -3  306.87   21.10
   0  14   3  347.17   22.30
   0  14  -3  339.07   21.50
  -2 -14  -3  122.79   15.80
  -2 -14  -3  103.39   13.80
  -2 -14  -3   87.79   14.70
  -2 -14  -3   90.69   15.20
   2 -14   3  111.69   12.90
  -2  14  -3  111.69   13.80
  -2  14  -3  100.99   14.40
  -4 -14  -3  297.97   22.30
  -4 -14  -3  289.77   22.40
  -4 -14  -3  260.57   26.80
  -4 -14  -3  300.67   20.70
  -4  14  -3  322.47   22.90
  -4  14  -3  308.57   20.40
  -6 -14  -3    4.60    8.30
  -6 -14  -3   -0.60    6.20
  -6 -14  -3    9.80   10.30
  -6 -14  -3    6.10    8.30
  -6  14  -3   11.30    8.40
  -6  14  -3    4.90    6.20
  -9 -15   3   19.00    9.60
   9 -15  -3    4.60    7.70
  -9 -15   3   13.90    8.60
   9 -15  -3   17.90    8.40
  -9  15   3   20.60    9.80
   9  15  -3   11.30    9.50
   9  15  -3   19.80    8.80
  -9  15   3   29.60   11.50
  -7 -15   3  284.47   26.90
  -7 -15   3  272.17   24.30
   7 -15  -3  263.07   24.80
   7 -15  -3  258.37   23.90
  -7  15   3  260.27   24.50
   7  15  -3  283.57   20.90
   7  15  -3  236.88   23.30
  -7  15   3  249.08   23.50
  -5 -15   3   78.39   13.40
  -5 -15   3   80.59   14.50
   5 -15  -3  108.79   16.30
   5 -15  -3  107.69   15.70
   5  15  -3   93.29   14.70
  -5  15   3   74.29   14.20
   5  15  -3   80.39   13.00
  -5  15   3   89.19   15.10
  -3 -15   3  295.57   20.80
  -3 -15   3  316.07   22.40
   3 -15  -3  322.17   24.10
   3 -15  -3  302.77   20.40
   3 -15  -3  306.97   22.30
   3 -15  -3  297.07   22.80
   3  15  -3  305.37   21.10
  -3  15   3  286.57   21.50
   3  15  -3  301.17   21.50
   1 -15  -3   22.40    8.50
  -1 -15   3   24.50    7.70
   1 -15  -3   25.30    8.90
   1 -15  -3   22.60    9.90
  -1 -15   3   31.50    8.70
   1  15  -3   12.30    7.80
  -1  15   3    5.20    7.40
   1  15  -3   30.90    9.40
  -1 -15  -3  140.99   18.60
  -1 -15  -3  127.89   16.20
   1 -15   3  169.18   16.70
  -1 -15  -3  172.68   20.40
  -1  15  -3  203.28   20.50
  -1  15  -3  143.09   17.30
   1  15   3  154.28   18.10
   3 -15   3   30.70    8.80
  -3 -15  -3   45.80   10.80
  -3 -15  -3   65.59   11.90
  -3 -15  -3   37.20   11.60
  -3 -15  -3   35.60   11.10
  -3  15  -3   56.59   11.00
  -3  15  -3   60.09   12.00
  -5 -15  -3   14.40    8.00
  -5 -15  -3    0.90    9.40
  -5 -15  -3   15.40    9.30
  -5 -15  -3    9.80    8.80
  -5  15  -3   13.90    8.50
  -5  15  -3    3.70    6.70
  -8 -16   3   23.10    9.90
   8 -16  -3   18.20    8.40
  -8 -16   3   14.10    9.90
   8 -16  -3   31.30   11.50
  -8  16   3   18.50    9.60
   8  16  -3   13.30    9.50
  -8  16   3   31.00   11.60
   8  16  -3   28.90    9.60
  -6 -16   3   49.70   11.90
   6 -16  -3   65.49   13.80
  -6 -16   3   55.09   13.60
   6 -16  -3   82.49   14.80
  -6  16   3   69.99   14.30
  -6  16   3   62.89   13.60
   6  16  -3   42.10   12.00
   6  16  -3   48.10   11.50
  -4 -16   3   27.20    9.50
   4 -16  -3   19.50    9.50
  -4 -16   3   33.10   10.30
   4 -16  -3   35.70   10.10
   4  16  -3   22.50    9.80
  -4  16   3   28.00    9.90
   4  16  -3   25.30    9.80
  -2 -16   3    3.00    6.80
  -2 -16   3    3.00    6.40
   2 -16  -3   -1.50    6.70
   2 -16  -3    0.00    6.40
   2 -16  -3   -4.90    7.00
  -2  16   3    3.90    6.80
   2  16  -3    3.70    7.10
   2  16  -3    1.10    6.10
   0 -16  -3   68.99   13.20
   0 -16  -3   70.39   14.50
   0 -16   3   67.89   11.80
   0 -16  -3   74.59   14.30
   0  16  -3   63.79   12.20
   0  16  -3   61.09   13.00
   0  16   3   65.89   12.80
  -2 -16  -3   34.80   10.20
  -2 -16  -3   31.90   11.50
  -2 -16  -3   42.00   12.60
   2 -16   3   60.99   11.50
  -2  16  -3   23.40    9.10
  -2  16  -3   45.30   11.70
  -4 -16  -3   34.10   12.20
  -4 -16  -3   34.60   10.60
  -4 -16  -3   35.20   11.80
  -4  16  -3   14.00    7.80
  -4  16  -3   -0.20    8.00
   5 -17  -3   40.90   12.50
  -5 -17   3   64.09   13.90
  -5 -17   3   63.79   14.10
   5 -17  -3   65.09   14.10
   5  17  -3   47.10   12.10
  -5  17   3   75.29   15.30
   5  17  -3   83.19   13.80
  -3 -17   3   45.30   11.20
   3 -17  -3   73.69   14.70
   3 -17  -3   50.89   13.40
  -3 -17   3   81.19   14.30
   3  17  -3   31.40   10.60
  -3  17   3   28.20   10.30
   3  17  -3   58.69   12.70
   1 -17  -3   27.50   10.10
   1 -17  -3   32.40   11.70
  -1 -17   3   10.00    8.00
   1 -17  -3   40.00   11.70
  -1  17   3   32.70   10.50
   1  17  -3   18.50   10.00
   1  17  -3   34.30   11.10
  -1 -17  -3    8.90    9.00
  -1 -17  -3    0.40    8.90
  -1 -17  -3    8.20    8.10
   1 -17   3    2.40    6.90
  -1  17  -3   12.60    8.70
  -1  17  -3   -8.80    6.20
 -18   0   4   -6.00    6.80
 -18   0   4   -3.60    7.40
 -16   0   4 1256.07   52.99
 -16   0   4 1353.96   55.49
 -14   0   4  266.47   19.20
 -14   0   4  279.27   21.00
  14   0  -4  278.37   18.40
  12   0  -4  464.45   23.20
 -12   0   4  465.25   25.20
 -12   0   4  507.55   24.30
 -10   0   4  869.31   36.30
  10   0  -4  946.51   34.40
  10   0  -4  894.61   34.40
  10   0  -4  956.70   29.90
 -10   0   4  896.31   34.10
  10   0  -4  987.60   33.30
   8   0  -4  265.77   13.90
   8   0  -4  262.47   14.40
   8   0  -4  228.98   11.60
  -8   0   4  252.07   13.30
  -8   0   4  240.58   15.00
  -6   0   4  140.69   10.80
   6   0  -4  161.88    9.70
   6   0  -4  161.08   10.30
  -6   0   4  151.08    8.80
   6   0  -4  149.88    9.60
  -4   0   4   31.60    4.20
  -4   0   4   24.10    5.10
   4   0  -4   24.50    4.70
   4   0  -4   20.70    4.10
   4   0  -4   23.60    4.70
   2   0  -4 9999.00  254.77
   2   0  -4 9877.81  260.27
   0   0  -4  395.76   14.70
   0   0  -4  371.26   13.50
  -2   0  -4 3507.45  108.39
  -2   0  -4 3557.44   95.49
  -2   0  -4 3483.55   92.49
  -4   0  -4  693.53   27.40
  -4   0  -4  698.53   29.70
  -6   0  -4  178.08   12.80
  -6   0  -4  187.68   14.20
  -6   0  -4  210.18   15.20
  -6   0  -4  175.88   16.50
  -8   0  -4  906.21   40.10
  -8   0  -4  929.91   38.80
  -8   0  -4  979.50   39.70
 -10   0  -4   65.39   12.80
 -10   0  -4   49.99   12.30
 -12   0  -4  539.15   34.20
 -12   0  -4  625.74   35.70
 -17  -1   4    7.80    8.50
 -17  -1   4    1.80    7.00
 -17   1   4   11.60    9.50
 -17   1   4   -2.00    7.70
 -15  -1   4  116.29   16.30
 -15  -1   4  120.19   15.30
 -15   1   4  118.99   16.40
 -15   1   4  109.39   14.60
  15   1  -4  108.59   13.60
 -13  -1   4   79.19   11.20
 -13  -1   4   85.69   13.50
  13  -1  -4   71.29   10.50
 -13   1   4   85.89   11.70
  13   1  -4  104.69   12.20
 -13   1   4   85.29   12.70
  11  -1  -4  109.19    7.10
 -11  -1   4  114.69   13.60
 -11  -1   4  111.49   11.40
  11  -1  -4   91.89   11.00
  11   1  -4  101.59   12.10
  11   1  -4  109.89   11.80
 -11   1   4   99.59   11.60
 -11   1   4  112.09   13.30
   9  -1  -4  556.04   20.00
   9  -1  -4  530.75   22.20
  -9  -1   4  554.24   22.00
   9  -1  -4  517.35   22.90
  -9  -1   4  486.05   23.90
   9   1  -4  536.25   22.70
  -9   1   4  522.45   22.70
   9   1  -4  582.14   24.50
   9   1  -4  493.45   22.70
  -9   1   4  474.75   23.70
   9   1  -4  546.95   19.50
   7  -1  -4  628.54   24.70
  -7  -1   4  628.04   25.80
   7  -1  -4  637.94   23.10
  -7  -1   4  672.13   22.90
   7  -1  -4  628.14   23.10
   7   1  -4  647.54   23.00
   7   1  -4  644.54   24.10
  -7   1   4  624.04   23.90
  -7   1   4  609.04   25.90
   7   1  -4  620.24   24.60
   5  -1  -4  119.59    8.70
  -5  -1   4  123.79    6.90
   5  -1  -4  132.29    9.00
  -5  -1   4  132.39    9.70
   5  -1  -4  118.59    7.80
   5   1  -4  128.39    8.60
  -5   1   4  124.39    8.10
   5   1  -4  113.29    8.70
  -5   1   4  135.89    9.90
   3  -1  -4  292.47   12.90
   3  -1  -4  297.17   11.50
   3  -1  -4  272.17   14.00
  -3   1   4  303.67   12.80
   3   1  -4  289.77   12.60
   3   1  -4  281.47   12.60
   1  -1  -4   35.00    4.50
   1  -1  -4   40.20    6.40
   1  -1  -4   48.40    4.70
   1  -1  -4   45.70    6.50
   1   1  -4   42.60    5.10
   1   1  -4   49.60    5.00
  -1  -1  -4  284.47   14.90
  -1  -1  -4  281.57   10.90
  -1  -1  -4  301.77   12.10
  -1  -1  -4  281.07   16.20
  -1   1  -4  305.87   13.70
  -1   1  -4  304.67    8.90
  -1   1  -4  292.47   10.30
  -3  -1  -4 1083.79   37.90
  -3  -1  -4 1069.19   40.70
  -3   1  -4 1072.19   40.10
  -3   1  -4 1100.29   35.70
  -5  -1  -4  397.16   21.10
  -5  -1  -4  404.76   20.90
  -5  -1  -4  363.96   18.40
  -5   1  -4  347.77   19.60
  -7  -1  -4  175.38   12.50
  -7  -1  -4  155.38   16.30
  -7  -1  -4  172.38   16.70
  -7  -1  -4  150.98   15.40
  -7   1  -4  202.08   18.20
  -7   1  -4  150.58   14.70
  -7   1  -4  142.89   15.30
  -7   1  -4  185.28   14.50
  -7   1  -4  178.38   12.80
  -9  -1  -4  109.49   15.20
  -9  -1  -4   85.39   13.20
  -9   1  -4   94.79   13.90
  -9   1  -4  112.19   15.80
  -9   1  -4  108.99   14.90
 -11  -1  -4   31.90   10.70
 -11  -1  -4   28.30   11.40
 -11   1  -4   47.60   12.60
 -11   1  -4   17.80    9.70
 -18  -2   4   40.50   12.70
 -18   2   4   65.49   16.00
 -16  -2   4   20.50   10.00
 -16  -2   4   14.30    8.30
 -16   2   4   22.60    9.20
 -16   2   4   13.60    8.90
 -14  -2   4   -2.80    5.20
 -14  -2   4    2.00    6.90
  14  -2  -4    6.20    5.10
  14   2  -4    4.50    5.30
 -14   2   4    2.70    6.00
 -14   2   4   -3.60    5.30
 -12  -2   4  104.79   12.10
  12  -2  -4   84.89   10.90
 -12  -2   4   97.49   13.60
 -12   2   4   87.19   12.30
 -12   2   4   79.29   11.80
  12   2  -4  101.99   12.30
  12   2  -4  100.69   12.50
  10  -2  -4   11.80    3.50
  10  -2  -4   13.30    5.10
  10  -2  -4   11.20    3.50
 -10  -2   4   15.50    5.90
 -10  -2   4    6.40    4.00
  10   2  -4    8.70    3.00
 -10   2   4   15.10    5.50
 -10   2   4    8.50    5.20
  10   2  -4   12.40    5.10
  10   2  -4   15.00    5.30
   8  -2  -4   53.79    6.50
   8  -2  -4   61.69    8.40
  -8  -2   4   58.39    6.60
  -8  -2   4   50.49    8.40
   8   2  -4   56.29    8.20
   8   2  -4   46.50    7.30
  -8   2   4   38.60    7.00
  -8   2   4   54.09    8.40
   6  -2  -4  293.67   13.10
  -6  -2   4  282.17   15.00
   6  -2  -4  268.67   14.20
   6  -2  -4  260.57   13.50
  -6  -2   4  293.77   11.70
   6   2  -4  300.17   14.40
   6   2  -4  285.87   14.40
  -6   2   4  289.67   15.60
  -6   2   4  303.57   14.30
  -4  -2   4   20.90    4.60
   4  -2  -4   20.10    3.50
   4  -2  -4   19.00    4.60
   4  -2  -4   20.20    4.50
   4  -2  -4   25.70    4.90
  -4  -2   4   21.70    2.70
   4   2  -4   25.60    4.80
   4   2  -4   27.50    3.00
   4   2  -4   17.90    3.90
  -4   2   4   19.30    4.40
   2  -2  -4    7.80    3.00
   2  -2  -4    4.10    2.00
   2  -2  -4    5.90    3.40
   2  -2  -4    6.50    3.60
   2   2  -4    2.80    2.40
   2   2  -4    7.30    2.20
   2   2  -4    7.60    3.30
   0  -2  -4  180.98   12.20
   0  -2  -4  189.48    7.90
   0  -2  -4  176.38    8.80
   0   2  -4  185.98    8.30
   0   2  -4  182.08   10.40
  -2  -2  -4  518.55   17.70
  -2  -2  -4  548.35   16.30
  -2  -2  -4  522.75   22.40
  -2  -2  -4  538.05   24.50
  -2  -2  -4  527.75   18.30
  -2   2  -4  541.55   21.30
  -2   2  -4  544.35   15.80
  -4  -2  -4   92.99   11.40
  -4  -2  -4  125.29   13.20
  -4  -2  -4  107.69   11.00
  -4   2  -4   78.59   10.00
  -6  -2  -4   52.39    9.40
  -6  -2  -4   64.89   10.90
  -6  -2  -4   76.09   10.00
  -6   2  -4   75.39   11.00
  -6   2  -4   72.09    9.90
  -6   2  -4   62.89    9.90
  -6   2  -4   66.09    9.30
  -8  -2  -4  294.87   20.30
  -8  -2  -4  273.77   19.80
  -8  -2  -4  262.17   20.20
  -8   2  -4  305.07   19.70
  -8   2  -4  312.37   17.50
  -8   2  -4  283.57   19.60
  -8   2  -4  311.77   18.70
 -10  -2  -4   -2.50    6.10
 -10  -2  -4    9.30    7.80
 -10   2  -4   -5.50    6.20
 -10   2  -4   -0.80    6.80
 -12  -2  -4    9.10    9.90
 -12  -2  -4   18.30   10.80
 -12   2  -4   31.60   11.70
 -17  -3   4   32.90   13.20
 -17  -3   4   20.10   10.10
 -17   3   4    9.30    9.60
 -17   3   4   14.20    9.40
 -15  -3   4  103.49   14.30
 -15  -3   4  129.69   18.10
 -15   3   4  105.59   15.60
  15   3  -4  132.39   15.20
 -15   3   4  104.09   15.10
 -13  -3   4  485.55   24.40
 -13  -3   4  468.75   23.80
 -13  -3   4  480.75   26.90
  13  -3  -4  417.06   23.20
 -13   3   4  468.45   25.80
  13   3  -4  461.55   25.30
  13   3  -4  465.35   24.20
 -13   3   4  488.65   26.30
 -11  -3   4   13.60    5.40
 -11  -3   4   20.40    6.40
 -11  -3   4   29.50    8.30
  11  -3  -4   28.60    7.30
  11  -3  -4   17.20    4.40
  11   3  -4   14.30    5.90
  11   3  -4   27.10    6.90
 -11   3   4   29.60    7.80
 -11   3   4   24.60    7.50
  -9  -3   4 2485.15   71.79
  -9  -3   4 2421.96   75.59
   9  -3  -4 2268.87   72.39
   9  -3  -4 2493.65   70.79
   9  -3  -4 2408.76   72.79
  -9  -3   4 2404.26   75.89
   9   3  -4 2370.76   71.79
  -9   3   4 2437.16   76.29
   9   3  -4 2388.96   72.99
  -9   3   4 2284.57   74.79
   7  -3  -4    3.80    2.70
  -7  -3   4   -2.40    3.40
  -7  -3   4    2.00    2.30
   7  -3  -4    3.00    3.10
   7  -3  -4    3.50    3.40
  -7   3   4    1.60    3.80
   7   3  -4   -2.70    2.90
   7   3  -4    0.60    3.60
  -7   3   4    0.00    4.00
   5  -3  -4  803.02   28.30
  -5  -3   4  791.62   23.10
  -5  -3   4  741.73   28.10
   5  -3  -4  816.12   24.90
   5  -3  -4  756.02   27.70
   5  -3  -4  754.22   28.80
   5   3  -4  783.72   27.30
  -5   3   4  803.22   28.30
   5   3  -4  744.43   27.30
   3  -3  -4  252.67   13.70
   3  -3  -4  232.08   13.50
   3  -3  -4  262.77    9.40
   3  -3  -4  255.67   12.60
  -3   3   4  239.68   12.80
   3   3  -4  235.58   12.40
   3   3  -4  256.77   12.20
   1  -3  -4  836.42   22.90
   1  -3  -4  822.22   30.20
   1  -3  -4  781.12   26.90
   1  -3  -4  857.91   32.00
   1   3  -4  860.81   24.90
   1   3  -4  829.12   28.20
   1   3  -4  791.42   26.20
  -1  -3  -4  978.10   31.40
  -1  -3  -4 1019.90   28.60
  -1  -3  -4 1007.40   38.50
  -1  -3  -4  997.60   35.80
  -1   3  -4 1053.19   27.60
  -1   3  -4 1024.60   34.10
  -1   3  -4 1027.10   29.90
  -3  -3  -4   82.79   10.20
  -3  -3  -4   98.09   11.70
  -3  -3  -4   92.29    5.40
  -3  -3  -4   82.09   10.60
  -3   3  -4  115.89   11.20
  -3   3  -4   95.39    9.20
  -3   3  -4   96.49    4.00
  -3   3  -4   87.59    3.90
  -5  -3  -4 1677.23   61.29
  -5  -3  -4 1715.53   60.29
  -5  -3  -4 1746.53   56.19
  -5   3  -4 1722.23   56.39
  -5   3  -4 1722.03   59.29
  -5   3  -4 1738.03   56.99
  -7  -3  -4   43.10    9.60
  -7  -3  -4   44.50    8.30
  -7  -3  -4   46.30   10.10
  -7  -3  -4   33.90    8.50
  -7   3  -4   26.90    6.90
  -7   3  -4   38.80    8.40
  -7   3  -4   30.30    8.10
  -7   3  -4   48.10    8.20
  -9  -3  -4  456.05   28.70
  -9  -3  -4  481.25   27.50
  -9  -3  -4  441.26   27.00
  -9   3  -4  483.15   27.10
  -9   3  -4  448.06   25.40
 -11  -3  -4   73.89   16.00
 -11  -3  -4   70.59   14.10
 -11   3  -4   65.99   14.00
 -16  -4   4   60.79   14.20
 -16  -4   4   83.29   14.10
 -16   4   4   77.29   14.40
 -16   4   4   81.69   15.00
 -14  -4   4  754.62   33.60
 -14  -4   4  797.82   37.80
  14  -4  -4  712.83   32.60
 -14  -4   4  754.12   33.50
 -14   4   4  759.32   36.30
 -14   4   4  722.73   35.40
  14   4  -4  724.83   33.10
 -12  -4   4  204.18   14.00
 -12  -4   4  177.38   18.20
 -12  -4   4  186.78   14.90
  12  -4  -4  186.18   16.50
 -12   4   4  193.98   18.20
  12   4  -4  173.68   16.80
 -12   4   4  217.38   19.20
  12   4  -4  160.48   16.00
  10  -4  -4   -4.40    3.00
  10  -4  -4    4.30    3.50
 -10  -4   4   -1.10    4.60
  10  -4  -4    4.30    2.40
 -10  -4   4   -0.50    4.20
 -10  -4   4    2.80    3.30
  10   4  -4    2.10    3.90
  10   4  -4   -5.80    4.00
 -10   4   4    1.60    4.80
 -10   4   4   -2.10    4.10
  -8  -4   4   84.79   10.30
   8  -4  -4   84.49    9.90
  -8  -4   4   88.89    6.90
   8  -4  -4   97.89    7.40
   8  -4  -4   91.49    9.10
  -8  -4   4  103.59   11.50
   8   4  -4   91.59   10.30
  -8   4   4   84.09   10.80
  -8   4   4   89.99   10.40
   8   4  -4   81.69    9.80
  -6  -4   4    9.10    4.40
   6  -4  -4    9.90    4.20
   6  -4  -4    9.80    3.70
  -6  -4   4   14.00    2.40
   6  -4  -4   22.30    5.20
   6   4  -4   13.10    4.70
  -6   4   4   11.20    4.40
  -6   4   4   14.50    4.90
   6   4  -4    4.40    4.10
   4  -4  -4 1308.67   41.60
   4  -4  -4 1317.57   43.10
  -4  -4   4 1310.97   41.90
   4  -4  -4 1301.87   44.60
   4   4  -4 1296.57   41.20
  -4   4   4 1238.68   42.40
   4   4  -4 1360.76   41.50
   2  -4  -4  362.66   18.00
  -2  -4   4  392.96   14.30
   2  -4  -4  354.06   17.10
   2   4  -4  329.97   14.60
   2   4  -4  359.56   16.40
   0  -4  -4 1515.45   52.69
   0  -4  -4 1510.65   45.40
   0  -4  -4 1413.56   48.60
   0   4  -4 1503.55   43.70
   0   4  -4 1501.85   43.40
   0   4  -4 1518.85   46.70
   0   4   4 1546.85   44.30
  -2  -4  -4   34.60    7.80
  -2  -4  -4   33.10    7.00
  -2  -4  -4   42.10    5.00
  -2  -4  -4   42.70    3.70
  -2  -4  -4   37.90    7.60
  -2   4  -4   29.60    6.50
  -2   4  -4   28.50    3.60
  -2   4  -4   43.00    5.80
  -4  -4  -4 1180.98   33.40
  -4  -4  -4 1229.08   41.80
  -4  -4  -4 1146.99   44.40
  -4  -4  -4 1117.79   45.00
  -4   4  -4 1171.78   40.80
  -4   4  -4 1151.88   39.90
  -4   4  -4 1146.49   31.70
  -6  -4  -4  110.69   11.70
  -6  -4  -4   87.99   12.50
  -6  -4  -4  123.79   14.70
  -6   4  -4   89.19   10.80
  -6   4  -4  118.79   12.50
  -6   4  -4  107.59   11.70
  -8  -4  -4    0.30    6.10
  -8  -4  -4    6.90    6.70
  -8  -4  -4   -0.30    5.80
  -8   4  -4   -0.70    5.50
  -8   4  -4   -6.10    4.40
 -10  -4  -4  334.97   24.10
 -10  -4  -4  256.37   25.20
 -10   4  -4  237.68   22.80
 -17  -5   4   -5.00    7.30
 -17  -5   4   -2.20    9.50
 -17   5   4    6.60    8.20
 -17   5   4   -7.10    7.90
 -15  -5   4  133.99   18.30
 -15  -5   4  138.69   16.20
 -15  -5   4  161.18   17.70
 -15   5   4  153.78   18.50
 -15   5   4  128.89   17.50
  15   5  -4  111.59   14.60
  13  -5  -4  194.08   17.80
 -13  -5   4  201.48   20.50
 -13  -5   4  183.88   14.30
 -13  -5   4  210.38   16.90
  13   5  -4  182.58   18.80
 -13   5   4  169.88   18.10
 -13   5   4  236.08   21.40
  13   5  -4  201.88   18.40
  11  -5  -4  264.27   17.00
  11  -5  -4  257.17   13.90
 -11  -5   4  241.78   14.50
 -11  -5   4  235.68   16.90
 -11  -5   4  229.68   17.90
 -11   5   4  227.48   17.20
  11   5  -4  261.47   16.90
  11   5  -4  271.37   17.80
 -11   5   4  272.67   18.30
  -9  -5   4  337.17   15.00
  -9  -5   4  362.76   19.70
  -9  -5   4  304.47   18.20
   9  -5  -4  337.27   14.40
   9  -5  -4  295.67   17.40
   9  -5  -4  330.07   16.40
   9   5  -4  321.37   18.50
   9   5  -4  355.46   18.80
  -9   5   4  320.47   18.40
  -9   5   4  336.37   19.20
  -7  -5   4 1446.86   49.20
  -7  -5   4 1547.25   51.69
   7  -5  -4 1525.45   48.70
   7  -5  -4 1418.46   48.20
   7  -5  -4 1448.66   47.90
  -7  -5   4 1549.74   43.50
  -7  -5   4 1453.75   46.40
   7   5  -4 1431.16   47.70
   7   5  -4 1526.65   49.10
  -7   5   4 1536.75   50.69
  -7   5   4 1426.56   49.70
   5  -5  -4  375.86   17.50
  -5  -5   4  360.56   16.60
  -5  -5   4  358.86   16.00
   5  -5  -4  377.36   18.00
   5  -5  -4  351.36   17.30
   5   5  -4  366.76   17.50
   5   5  -4  354.96   17.10
  -5   5   4  378.96   18.10
   3  -5  -4    4.90    3.70
  -3  -5   4    0.70    2.60
   3  -5  -4    2.80    3.70
  -3  -5   4   -1.00    2.30
   3  -5  -4    1.60    2.70
   3   5  -4   -4.70    3.00
   3   5  -4   -1.40    2.10
  -3   5   4    7.10    3.80
  -3   5   4    0.30    1.00
   1  -5  -4    7.70    4.50
   1  -5  -4    6.20    4.00
   1  -5  -4   13.90    4.90
  -1  -5   4   11.20    3.10
   1  -5  -4   12.40    4.00
   1   5  -4    5.40    4.50
   1   5  -4   11.20    3.30
  -1  -5  -4  359.36   15.20
  -1  -5  -4  353.86   19.30
  -1  -5  -4  390.46   18.90
  -1  -5  -4  375.66   16.30
  -1  -5  -4  367.76   20.40
   1  -5   4  359.66   12.90
  -1   5  -4  401.36   14.60
  -1   5  -4  387.06   14.70
  -1   5  -4  365.26   18.20
   1   5   4  371.26   14.90
  -3  -5  -4   72.39   10.60
  -3  -5  -4   82.59   11.30
  -3  -5  -4   71.89    6.80
  -3  -5  -4   80.19   10.30
  -3   5  -4   83.19    5.60
  -3   5  -4   67.69    9.30
  -3   5  -4   85.29    8.40
  -5  -5  -4    0.30    5.30
  -5  -5  -4    5.60    5.10
  -5  -5  -4   12.00    5.10
  -5   5  -4    8.10    5.40
  -5   5  -4    8.30    4.20
  -5   5  -4    0.90    4.40
  -5   5  -4    3.00    1.80
  -7  -5  -4  645.74   28.30
  -7  -5  -4  639.54   33.10
  -7  -5  -4  624.64   32.50
  -7  -5  -4  648.24   33.30
  -7   5  -4  662.53   29.80
  -9  -5  -4   64.79   13.60
  -9  -5  -4   88.19   14.90
  -9  -5  -4   94.19   15.70
  -9   5  -4   80.39   12.90
 -11  -5  -4   83.59   16.00
 -11  -5  -4   47.40   13.20
 -11   5  -4   97.19   15.60
 -16  -6   4   59.69   12.40
 -16  -6   4   35.00   12.10
 -16   6   4   57.89   13.30
 -16   6   4   65.29   13.50
 -14  -6   4   67.29   13.40
 -14  -6   4   54.39   11.40
 -14  -6   4   56.09   10.40
 -14   6   4   67.79   13.50
  14   6  -4   56.39   11.70
  14   6  -4   30.90    8.90
 -14   6   4   89.09   13.90
 -12  -6   4   73.69   11.80
 -12  -6   4   88.79   13.00
  12  -6  -4   72.09   10.60
 -12  -6   4   75.99    9.80
 -12   6   4   70.89   12.40
  12   6  -4   91.09   12.70
 -12   6   4   72.79   11.80
  12   6  -4  100.59   13.20
 -10  -6   4   45.70    9.30
 -10  -6   4   39.40    6.20
  10  -6  -4   50.49    7.60
 -10  -6   4   39.70    8.90
  10  -6  -4   28.30    7.40
 -10   6   4   31.10    8.10
  10   6  -4   29.80    7.40
  10   6  -4   29.80    7.10
 -10   6   4   35.20    8.10
  -8  -6   4  214.88   13.70
   8  -6  -4  222.08   14.40
  -8  -6   4  226.58   10.50
   8  -6  -4  233.28   12.00
   8  -6  -4  218.28   13.60
  -8  -6   4  210.58   15.30
  -8  -6   4  220.38   14.30
  -8   6   4  200.28   14.40
   8   6  -4  205.08   14.10
  -8   6   4  208.68   15.30
   8   6  -4  214.58   14.40
  -6  -6   4   97.79    9.80
   6  -6  -4   90.19   10.10
  -6  -6   4   95.39   11.50
   6  -6  -4  110.89   10.10
  -6  -6   4   97.59    3.70
  -6  -6   4   89.49    9.30
   6  -6  -4   72.89    9.20
   6   6  -4   84.99    9.70
   6   6  -4   92.59   10.80
  -6   6   4   77.59   10.20
  -4  -6   4  200.98   11.00
   4  -6  -4  208.38   12.80
   4  -6  -4  194.28   12.30
   4  -6  -4  181.98   12.50
  -4  -6   4  189.28   11.40
  -4   6   4  165.18   12.30
   4   6  -4  198.28   12.50
   4   6  -4  171.48   11.60
   2  -6  -4  113.19   10.40
   2  -6  -4  109.49   11.60
   2  -6  -4  118.99   12.00
  -2  -6   4  124.39    8.20
   2  -6  -4  103.39   11.20
   2   6  -4  112.09   11.10
   2   6  -4  120.49    8.90
   0  -6  -4  171.68   12.80
   0  -6  -4  178.08   13.10
   0  -6  -4  191.78   11.90
   0  -6  -4  195.38   14.10
   0  -6   4  190.48    9.40
   0   6  -4  179.58   10.40
   0   6   4  177.68   10.50
   0   6  -4  168.88   12.00
   0   6  -4  198.48    7.70
  -2  -6  -4   82.19   11.20
  -2  -6  -4   96.29   11.90
  -2  -6  -4   88.19   10.80
  -2  -6  -4  101.79    9.20
   2  -6   4   93.39    5.60
  -2   6  -4   93.99    8.10
  -2   6  -4  101.19   11.20
  -2   6  -4   96.99    6.80
  -4  -6  -4  100.49    8.90
  -4  -6  -4  114.39   12.60
  -4  -6  -4   93.49   13.00
  -4  -6  -4   94.49   13.00
  -4   6  -4  104.89   10.50
  -4   6  -4   81.79   10.80
  -4   6  -4   96.09    6.40
  -6  -6  -4  130.69   16.20
  -6  -6  -4  114.59   15.80
  -6  -6  -4  114.59   12.90
  -6   6  -4  125.39   12.60
  -6   6  -4  152.68   16.10
  -6   6  -4  138.49   14.00
  -8  -6  -4   64.99   13.60
  -8  -6  -4   64.39   13.40
  -8  -6  -4   57.79   12.50
  -8   6  -4   65.49   11.60
 -10  -6  -4   15.20    9.00
 -10  -6  -4    1.50    8.90
 -10   6  -4   23.10   10.10
 -15  -7   4   81.99   16.10
 -15  -7   4   84.99   14.30
 -15   7   4   52.19   12.70
 -15   7   4   50.69   12.90
  15   7  -4   65.19   13.50
 -13  -7   4   10.20    7.20
  13  -7  -4    2.70    5.30
 -13  -7   4    1.10    6.80
  13   7  -4    4.90    6.40
 -13   7   4    3.20    7.30
  13   7  -4   -2.00    6.40
 -13   7   4   13.20    7.00
 -11  -7   4  275.27   15.00
 -11  -7   4  265.87   19.20
 -11  -7   4  244.88   18.60
  11  -7  -4  262.57   17.30
  11  -7  -4  249.38   15.10
 -11   7   4  259.77   19.00
  11   7  -4  238.98   17.10
 -11   7   4  258.17   17.80
  11   7  -4  223.38   17.10
  -9  -7   4  156.98    9.40
  -9  -7   4  148.99   15.10
  -9  -7   4  145.09   13.90
   9  -7  -4  136.69   12.90
   9  -7  -4  129.99    8.90
  -9  -7   4  137.09   15.80
   9  -7  -4  144.39   14.10
  -9   7   4  169.88   15.30
  -9   7   4  119.79   13.80
   9   7  -4  126.09   13.40
   9   7  -4  134.59   14.20
  -7  -7   4  340.07   20.00
   7  -7  -4  350.86   18.60
  -7  -7   4  367.86   18.50
   7  -7  -4  363.96   19.10
  -7  -7   4  347.27   17.80
   7  -7  -4  358.06   17.00
   7  -7  -4  368.16   16.10
   7   7  -4  348.77   18.70
   7   7  -4  345.77   18.80
  -7   7   4  356.76   19.80
   5  -7  -4   20.90    6.30
  -5  -7   4   17.90    4.40
   5  -7  -4   18.60    5.50
  -5  -7   4    9.30    4.30
   5  -7  -4   14.50    5.00
  -5  -7   4    5.70    4.80
   5  -7  -4   15.70    4.70
   5   7  -4   15.80    5.50
   5   7  -4   13.30    4.90
  -5   7   4   16.00    5.60
  -3  -7   4 1118.09   36.10
   3  -7  -4 1110.89   41.70
   3  -7  -4 1148.69   40.20
   3  -7  -4 1078.69   40.10
  -3  -7   4 1171.28   36.10
   3  -7  -4 1147.09   39.20
  -3   7   4 1121.39   40.90
   3   7  -4 1151.28   39.20
   3   7  -4 1078.99   38.00
   1  -7  -4   52.59    8.20
   1  -7  -4   57.19    8.50
  -1  -7   4   51.99    6.50
   1  -7  -4   39.70    7.80
   1  -7  -4   63.09    9.10
  -1   7   4   54.69    7.20
   1   7  -4   34.00    6.00
   1   7  -4   67.49    9.00
  -1  -7  -4   16.00    4.70
  -1  -7  -4   18.70    6.20
  -1  -7  -4   12.50    5.40
   1  -7   4   18.60    3.70
  -1  -7  -4   16.20    6.10
  -1   7  -4   19.00    5.70
  -1   7  -4   19.80    4.50
  -1   7  -4   25.20    3.80
   1   7   4   11.20    4.00
  -3  -7  -4  543.15   25.40
  -3  -7  -4  531.35   27.80
  -3  -7  -4  525.55   20.80
  -3  -7  -4  478.15   26.30
  -3   7  -4  535.45   25.20
  -3   7  -4  561.14   21.40
  -3   7  -4  525.05   19.70
  -5  -7  -4   14.30    7.20
  -5  -7  -4    6.90    5.20
  -5  -7  -4    1.70    5.70
  -5   7  -4    6.80    3.00
  -5   7  -4    0.70    4.30
  -5   7  -4    6.60    5.80
  -7  -7  -4   58.39   12.20
  -7  -7  -4   50.69    9.60
  -7  -7  -4   52.59   12.00
  -7  -7  -4   60.99   12.90
  -7   7  -4   42.80    9.40
  -7   7  -4   73.79   12.50
  -9  -7  -4   -6.30    6.00
  -9  -7  -4   -0.60    7.30
  -9   7  -4   -1.50    6.80
  -9   7  -4    5.60    7.30
 -16  -8   4    7.10    8.00
 -16  -8   4   -1.80    8.80
 -16   8   4  -12.70    8.20
 -14  -8   4  124.89   17.80
 -14  -8   4  170.28   20.20
 -14   8   4  170.98   20.90
  14   8  -4  146.89   17.20
 -14   8   4  159.48   17.60
  14   8  -4  176.98   20.50
 -12  -8   4   75.39   13.40
  12  -8  -4   73.39   11.20
 -12  -8   4   36.70   10.00
  12   8  -4   60.89   11.10
 -12   8   4   66.29   11.10
 -12   8   4   56.99   12.00
  12   8  -4   48.50   10.70
 -10  -8   4  122.69   15.10
 -10  -8   4  119.49   13.60
 -10  -8   4  133.29   15.00
  10  -8  -4  126.69   14.00
  10  -8  -4  114.79   12.80
  10   8  -4  123.39   14.70
  10   8  -4  130.29   14.90
 -10   8   4   99.89   13.70
  -8  -8   4   26.80    7.90
   8  -8  -4   19.60    4.40
   8  -8  -4   29.40    7.10
  -8  -8   4   26.50    6.80
  -8  -8   4   25.80    6.50
   8  -8  -4   15.40    4.50
   8  -8  -4   15.60    6.40
  -8   8   4   26.50    7.80
   8   8  -4   22.00    6.90
   8   8  -4   35.70    7.50
   6  -8  -4  180.28   13.90
  -6  -8   4  194.78   11.80
   6  -8  -4  198.18   11.80
   6  -8  -4  174.98   13.50
   6  -8  -4  205.78   12.90
  -6  -8   4  186.18   12.70
  -6  -8   4  165.98   16.20
  -6   8   4  185.98   14.40
   6   8  -4  183.88   13.50
   6   8  -4  148.29   14.10
  -4  -8   4  493.45   23.70
   4  -8  -4  486.85   23.00
  -4  -8   4  485.35   19.00
  -4  -8   4  463.85   20.50
   4  -8  -4  473.75   22.90
   4  -8  -4  500.55   22.90
   4  -8  -4  492.85   21.90
   4   8  -4  468.35   21.90
   4   8  -4  465.45   22.00
  -4   8   4  452.25   22.70
  -2  -8   4  105.69    9.90
   2  -8  -4  114.39   12.30
   2  -8  -4  109.99   11.60
   2  -8  -4  100.39   11.30
   2  -8  -4  104.69   11.80
   2   8  -4  110.19   11.80
  -2   8   4  113.29   11.30
   2   8  -4   93.79   10.00
   0  -8  -4   91.19   10.00
   0  -8  -4  112.59   12.60
   0  -8   4  100.39    9.00
   0  -8  -4  109.29   12.60
   0  -8  -4   94.49   12.20
   0   8  -4  109.39   10.00
   0   8   4  132.19   12.00
   0   8  -4   95.79   11.20
  -2  -8  -4   16.50    6.90
  -2  -8  -4    0.80    5.30
  -2  -8  -4   16.70    6.60
   2  -8   4   13.40    3.60
  -2  -8  -4   12.40    4.80
  -2   8  -4   14.40    5.70
  -2   8  -4   11.10    3.90
  -4  -8  -4  119.59   10.90
  -4  -8  -4   90.79   13.80
  -4  -8  -4  127.39   14.00
  -4  -8  -4  129.89   16.40
  -4   8  -4  113.69    8.60
  -4   8  -4  112.99   13.30
  -6  -8  -4    5.10    6.10
  -6  -8  -4    9.30    7.40
  -6  -8  -4   10.50    7.70
  -6  -8  -4   14.70    8.90
  -6   8  -4    6.90    3.60
  -6   8  -4    6.80    6.40
  -8  -8  -4   37.10   11.50
  -8  -8  -4   32.60   11.50
  -8   8  -4   40.70   10.60
 -10  -8  -4   -5.90    6.70
 -10  -8  -4   -1.10    7.80
 -10   8  -4    8.20    8.40
 -15  -9   4  150.28   20.60
 -15  -9   4  167.48   22.10
  15   9  -4  163.68   20.30
 -15   9   4  143.39   20.50
 -13  -9   4   39.90   11.90
 -13  -9   4   22.40    9.30
  13   9  -4   25.40    9.70
  13   9  -4   22.60    8.90
 -13   9   4   15.80    7.50
 -13   9   4   14.50    8.50
  11  -9  -4   11.00    5.90
  11  -9  -4    6.70    5.60
 -11  -9   4   12.90    6.40
 -11  -9   4    7.00    7.70
 -11  -9   4    4.30    6.40
  11   9  -4   27.50    8.10
  11   9  -4    3.80    6.40
 -11   9   4    3.90    7.10
  -9  -9   4  186.68   18.80
   9  -9  -4  191.28   16.80
  -9  -9   4  211.28   15.60
   9  -9  -4  158.98   16.00
  -9  -9   4  230.68   16.00
  -9   9   4  176.48   18.50
   9   9  -4  190.68   17.90
   9   9  -4  185.18   17.30
  -7  -9   4   56.69   10.40
   7  -9  -4   57.19    7.40
   7  -9  -4   53.59    9.30
   7  -9  -4   40.00    8.20
   7  -9  -4   50.39    7.60
  -7  -9   4   45.30    7.70
  -7  -9   4   42.00    8.50
   7   9  -4   70.99   10.70
  -7   9   4   70.59   11.30
   7   9  -4   60.99    9.90
   5  -9  -4   23.10    7.30
   5  -9  -4   11.80    4.90
   5  -9  -4    4.20    4.60
   5  -9  -4   16.80    5.60
  -5  -9   4   13.00    4.20
  -5  -9   4   20.30    6.10
  -5  -9   4   11.90    5.50
  -5   9   4   10.80    5.70
   5   9  -4    6.20    5.00
   5   9  -4    8.70    4.70
   3  -9  -4   14.10    6.00
  -3  -9   4   15.50    5.00
   3  -9  -4    9.20    4.90
   3  -9  -4    5.60    4.50
   3  -9  -4    7.60    4.90
   3   9  -4   12.20    5.50
  -3   9   4   11.00    4.80
  -3   9   4   15.30    5.90
   3   9  -4    6.80    4.30
   1  -9  -4    1.10    4.50
   1  -9  -4   -4.70    4.20
   1  -9  -4   -3.00    3.50
   1  -9  -4   -6.60    3.80
  -1  -9   4    1.40    3.10
   1   9  -4    1.50    3.60
  -1   9   4    1.20    3.50
   1   9  -4    4.80    4.50
  -1  -9  -4   16.90    5.40
  -1  -9  -4   20.00    7.10
   1  -9   4   20.10    4.70
  -1  -9  -4   23.20    7.70
  -1  -9  -4   12.20    6.30
  -1   9  -4   14.90    6.40
  -1   9  -4   27.00    6.20
   1   9   4   25.60    6.10
  -3  -9  -4   24.80    6.00
  -3  -9  -4   23.60    8.30
  -3  -9  -4   13.10    6.80
  -3  -9  -4   24.50    8.00
  -3   9  -4   19.60    7.30
  -3   9  -4   21.70    5.50
  -5  -9  -4    1.40    6.40
  -5  -9  -4    0.50    7.10
  -5  -9  -4   13.20    6.70
  -5  -9  -4    3.00    4.70
  -5   9  -4    3.70    3.60
  -5   9  -4   11.30    6.60
  -7  -9  -4   22.40    9.60
  -7  -9  -4   31.60   11.00
  -7   9  -4   36.90    9.90
  -9  -9  -4   91.29   18.30
  -9  -9  -4   76.99   15.50
  -9   9  -4   86.39   15.00
 -14 -10   4    0.70    7.70
 -14 -10   4    2.70    8.20
 -14  10   4   -4.20    7.40
  14  10  -4   -3.60    6.70
  14  10  -4   -6.40    7.30
 -12 -10   4    1.20    7.20
 -12 -10   4  -11.60    5.00
 -12 -10   4   -1.90    5.20
  12 -10  -4    1.40    6.10
  12  10  -4   13.20    7.70
 -12  10   4   -5.40    7.00
  12  10  -4    3.00    6.00
  10 -10  -4  588.74   28.20
 -10 -10   4  588.34   32.40
 -10 -10   4  586.24   29.00
  10 -10  -4  590.24   29.30
 -10 -10   4  570.44   28.80
 -10  10   4  555.34   31.10
  10  10  -4  622.74   30.20
  10  10  -4  516.95   28.40
   8 -10  -4   48.90    9.90
  -8 -10   4   50.69    9.60
   8 -10  -4   57.89   10.40
  -8 -10   4   57.89    9.00
  -8 -10   4   32.10    9.30
   8  10  -4   41.80    9.10
  -8  10   4   46.40   11.00
   8  10  -4   53.59   10.00
  -6 -10   4   47.80    6.80
   6 -10  -4   35.30    8.10
   6 -10  -4   49.70    9.80
  -6 -10   4   41.70    8.70
   6 -10  -4   44.60    8.00
  -6 -10   4   39.30    9.10
   6 -10  -4   31.30    6.50
  -6  10   4   54.39   10.00
   6  10  -4   62.09   10.30
   6  10  -4   28.60    7.60
   4 -10  -4    0.70    4.10
  -4 -10   4   -0.30    3.70
   4 -10  -4   -0.30    5.10
   4 -10  -4    6.40    4.90
  -4 -10   4   -3.00    4.50
   4 -10  -4   -2.80    4.10
   4  10  -4   -2.60    4.00
  -4  10   4    1.30    5.00
   4  10  -4   -2.80    4.50
   2 -10  -4  560.04   26.60
  -2 -10   4  524.85   22.80
   2 -10  -4  528.85   26.60
   2 -10  -4  589.14   28.40
   2  10  -4  491.05   24.90
  -2  10   4  557.24   24.90
   2  10  -4  542.95   24.70
   0 -10  -4   16.50    6.50
   0 -10  -4    4.20    6.20
   0 -10  -4   12.60    5.60
   0 -10   4    3.90    3.80
   0 -10  -4    3.20    5.60
   0  10  -4    9.60    6.00
   0  10  -4   11.50    5.10
   0  10   4    0.90    4.00
  -2 -10  -4    3.40    6.40
  -2 -10  -4    1.00    5.40
   2 -10   4    3.60    3.30
  -2 -10  -4   -4.60    3.40
  -2 -10  -4   -8.70    4.70
  -2  10  -4    0.20    3.60
  -2  10  -4    6.80    5.70
  -4 -10  -4   31.80    9.40
  -4 -10  -4   44.60   10.90
  -4 -10  -4   21.40    6.20
  -4 -10  -4   32.80   10.20
  -4  10  -4   18.50    5.80
  -4  10  -4   19.10    7.40
  -6 -10  -4    0.60    6.30
  -6 -10  -4   -4.20    6.00
  -6 -10  -4    4.40    7.80
  -6  10  -4    0.40    5.70
  -6  10  -4    3.80    4.00
  -8 -10  -4    1.10    7.90
  -8 -10  -4  -10.70    8.00
  -8  10  -4    7.70    7.30
 -13 -11   4   31.90   11.00
 -13 -11   4   40.70   13.10
 -13  11   4   37.70   11.20
  13  11  -4   29.00    9.90
  13  11  -4   29.90   10.40
 -11 -11   4  -10.50    4.10
 -11 -11   4   -5.40    6.40
  11 -11  -4   -0.20    5.70
 -11 -11   4    6.10    8.20
  11 -11  -4    0.10    5.70
 -11  11   4    4.90    7.70
  11  11  -4   -1.30    5.90
  11  11  -4    6.60    6.60
   9 -11  -4    3.20    5.60
   9 -11  -4   10.50    6.50
  -9 -11   4   29.40   10.30
  -9 -11   4   16.40    6.70
  -9 -11   4   25.00    8.30
   9  11  -4   12.10    6.70
  -9  11   4   16.40    8.20
   9  11  -4    7.30    5.90
  -7 -11   4    6.40    5.90
   7 -11  -4    9.90    5.80
  -7 -11   4    5.40    4.10
  -7 -11   4    1.60    6.10
   7 -11  -4   13.80    6.40
   7 -11  -4   -4.70    4.10
  -7  11   4   13.40    6.90
   7  11  -4    3.30    5.20
   7  11  -4    0.50    5.10
   5 -11  -4   -1.00    5.50
  -5 -11   4    4.40    5.00
   5 -11  -4   -0.10    5.20
  -5 -11   4    0.10    5.20
   5 -11  -4   -0.70    4.00
   5 -11  -4    7.50    5.30
  -5  11   4   -0.10    5.30
   5  11  -4    5.60    5.40
   5  11  -4    6.60    5.20
  -3 -11   4   -2.50    3.50
   3 -11  -4    3.60    5.80
   3 -11  -4    3.70    4.70
   3 -11  -4   -5.30    4.50
  -3  11   4    7.60    6.50
   3  11  -4   -0.10    5.40
  -3  11   4    0.00    4.40
   3  11  -4    2.10    4.80
   1 -11  -4   17.50    7.60
   1 -11  -4    7.80    7.10
  -1 -11   4   17.30    6.00
   1 -11  -4   22.00    8.10
   1 -11  -4   12.10    5.60
   1  11  -4   12.30    5.60
  -1  11   4    6.90    4.70
   1  11  -4   16.80    7.20
   1 -11   4  154.98   11.50
  -1 -11  -4  196.28   14.30
  -1 -11  -4  160.68   18.00
  -1 -11  -4  137.29   15.90
  -1 -11  -4  168.18   18.00
  -1  11  -4  165.38   14.80
  -1  11  -4  194.68   18.80
  -3 -11  -4   61.79    9.60
  -3 -11  -4   71.59   12.80
  -3 -11  -4   58.09   12.40
  -3  11  -4   56.99    8.90
  -3  11  -4   45.60   10.20
  -5 -11  -4  185.18   21.40
  -5 -11  -4  155.28   19.90
  -5 -11  -4  162.48   15.50
  -5 -11  -4  208.38   20.20
  -5  11  -4  170.28   14.60
  -5  11  -4  202.28   20.30
  -7 -11  -4   29.60   12.70
  -7 -11  -4   32.40   11.60
  -7  11  -4   16.00    9.00
 -12 -12   4   61.19   12.70
 -12 -12   4   60.19   14.80
 -12 -12   4   38.30   11.60
  12  12  -4   53.59   11.80
 -12  12   4   22.30   10.00
  12  12  -4   49.90   12.60
 -10 -12   4   -4.40    6.70
  10 -12  -4   -1.80    5.80
 -10 -12   4   -2.80    5.80
 -10 -12   4    1.10    7.10
  10 -12  -4    3.50    6.10
  10  12  -4    5.40    6.30
  10  12  -4    5.80    7.00
 -10  12   4   -4.00    6.20
  -8 -12   4   -0.60    5.00
   8 -12  -4    0.30    5.40
   8 -12  -4    2.20    5.40
  -8 -12   4   -2.60    6.00
   8  12  -4    3.70    6.10
  -8  12   4    9.90    7.40
   8  12  -4    2.00    6.50
   6 -12  -4  255.77   18.00
   6 -12  -4  250.37   19.20
   6 -12  -4  245.48   18.50
  -6 -12   4  290.47   18.40
  -6 -12   4  256.77   19.90
   6  12  -4  241.88   18.40
  -6  12   4  263.17   19.40
   6  12  -4  268.37   19.20
   4 -12  -4   19.90    7.50
   4 -12  -4   18.30    7.30
   4 -12  -4   12.90    6.10
  -4 -12   4    8.90    6.70
  -4 -12   4   14.60    6.30
  -4  12   4    2.90    5.20
  -4  12   4   21.00    7.90
   4  12  -4    0.80    5.20
   4  12  -4   14.60    7.10
   2 -12  -4   41.10    9.60
   2 -12  -4   44.00    8.90
   2 -12  -4   37.30    9.70
   2 -12  -4   28.10    8.10
  -2 -12   4   44.50    8.40
  -2  12   4   39.00    9.00
   2  12  -4   38.90    8.90
   2  12  -4   38.70    9.30
   0 -12  -4  195.48   20.40
   0 -12  -4  226.78   19.30
   0 -12  -4  235.68   21.60
   0 -12   4  207.08   14.20
   0 -12  -4  212.28   20.80
   0  12  -4  229.78   20.60
   0  12  -4  169.38   16.10
   0  12   4  191.48   17.20
  -2 -12  -4    0.00    4.90
  -2 -12  -4    6.50    7.20
  -2 -12  -4   -2.20    6.30
  -2  12  -4    0.40    6.10
  -2  12  -4    0.10    5.10
  -4 -12  -4  157.78   18.90
  -4 -12  -4  124.29   18.60
  -4 -12  -4  148.99   17.80
  -4 -12  -4  148.19   15.20
  -4  12  -4  162.28   15.10
  -4  12  -4  174.38   19.60
  -6 -12  -4   48.30   12.00
  -6 -12  -4   59.09   13.90
  -6 -12  -4   38.30   12.50
  -6  12  -4   31.40    7.80
  -6  12  -4   46.40   11.50
 -11 -13   4   59.19   14.50
  11 -13  -4   93.39   14.50
  11 -13  -4   50.59   11.80
 -11 -13   4   83.79   14.30
 -11  13   4   71.49   14.90
  11  13  -4   76.49   14.00
  11  13  -4   85.59   15.50
  -9 -13   4  245.88   22.50
  -9 -13   4  232.48   25.10
   9 -13  -4  187.48   19.30
   9 -13  -4  237.08   21.90
   9  13  -4  192.88   20.30
   9  13  -4  177.78   18.80
  -9  13   4  171.78   20.60
  -7 -13   4   23.60    9.60
   7 -13  -4   28.30    9.90
   7 -13  -4   33.00   10.00
  -7 -13   4   33.30    9.30
  -7  13   4   33.40   10.10
   7  13  -4   17.10    8.30
   7  13  -4   45.10   10.30
  -7  13   4   39.10    9.60
   5 -13  -4   21.90    8.70
  -5 -13   4   12.30    6.90
   5 -13  -4   26.30    8.30
  -5 -13   4   16.70    7.50
  -5  13   4   29.10    9.40
   5  13  -4   33.30    9.80
  -5  13   4   29.20    8.80
   5  13  -4   17.10    7.50
   3 -13  -4   58.29   11.60
   3 -13  -4   69.69   11.60
  -3 -13   4   74.99   11.30
   3 -13  -4  105.09   15.40
   3 -13  -4   73.79   11.70
   3  13  -4   72.39   11.60
   3  13  -4   68.09   12.30
  -3  13   4   58.69   10.80
   1 -13  -4    1.50    5.40
  -1 -13   4    3.80    5.00
   1 -13  -4    4.40    6.70
   1 -13  -4   10.30    7.90
   1 -13  -4   -1.00    6.00
  -1  13   4    6.70    5.40
   1  13  -4   -0.60    5.30
   1  13  -4    9.60    6.50
  -1 -13  -4   77.99   14.30
   1 -13   4   82.89   11.00
  -1 -13  -4  105.09   13.80
  -1 -13  -4   89.69   15.00
  -1  13  -4   99.99   14.60
  -1  13  -4   94.99   12.70
  -3 -13  -4    4.50    5.60
  -3 -13  -4   -2.00    7.40
  -3 -13  -4    2.90    8.60
  -3  13  -4    3.40    5.40
  -3  13  -4    5.80    7.20
  -5 -13  -4   59.49   14.00
  -5 -13  -4   70.69   16.20
  -5 -13  -4  106.19   16.70
  -5  13  -4   86.89   15.40
  -5  13  -4   81.09   11.50
 -10 -14   4   28.60   13.00
  10 -14  -4   30.30   10.00
 -10 -14   4   37.30   11.40
 -10  14   4   52.79   13.50
  10  14  -4   42.80   11.70
  10  14  -4   27.30   11.20
  -8 -14   4   96.99   16.70
   8 -14  -4   89.19   14.90
  -8 -14   4   88.49   14.10
  -8  14   4  111.49   16.50
   8  14  -4  103.09   15.80
  -8  14   4   92.89   15.10
   8  14  -4   91.89   14.20
  -6 -14   4  100.39   14.50
   6 -14  -4  110.99   16.50
  -6 -14   4   93.29   15.40
  -6  14   4   69.29   13.70
   6  14  -4  111.89   15.30
  -6  14   4   79.79   13.70
   6  14  -4   68.49   12.80
   4 -14  -4  142.49   17.80
   4 -14  -4  157.88   18.20
   4 -14  -4  177.18   17.80
  -4 -14   4  140.99   15.90
   4 -14  -4  188.88   19.80
  -4 -14   4  164.08   18.40
   4  14  -4  162.18   18.10
   4  14  -4  231.48   22.20
  -4  14   4  209.08   20.80
   2 -14  -4  319.47   23.30
  -2 -14   4  269.47   18.70
   2 -14  -4  281.77   20.90
   2 -14  -4  309.67   22.00
   2  14  -4  288.47   21.80
   2  14  -4  317.97   21.40
  -2  14   4  272.77   20.00
   0 -14  -4   41.90   11.60
   0 -14  -4   42.90   12.00
   0 -14  -4   31.40    9.90
   0 -14   4   47.50    9.40
   0  14  -4   28.10    8.80
   0  14  -4   30.50    9.50
  -2 -14  -4  228.38   24.60
  -2 -14  -4  233.98   23.50
  -2 -14  -4  188.48   19.10
  -2  14  -4  233.38   17.80
  -2  14  -4  259.97   24.40
  -4 -14  -4    9.50    9.20
  -4 -14  -4   17.10    7.50
  -4 -14  -4   12.60   10.80
  -4 -14  -4   14.40    9.40
  -4  14  -4   19.00    7.80
  -4  14  -4   -8.00    6.80
  -9 -15   4  334.37   24.30
   9 -15  -4  316.77   24.80
  -9 -15   4  369.46   28.20
   9  15  -4  294.77   27.30
   9  15  -4  316.07   23.40
  -9  15   4  354.86   27.00
  -7 -15   4   98.19   15.20
   7 -15  -4  109.49   16.00
  -7 -15   4  140.79   18.90
   7 -15  -4  163.38   20.10
  -7  15   4   91.09   15.80
   7  15  -4  122.99   17.90
   7  15  -4  124.19   16.70
  -7  15   4  134.39   19.50
   5 -15  -4    8.80    7.50
  -5 -15   4   11.30    7.60
   5 -15  -4   12.20    8.80
  -5 -15   4   21.10    8.00
  -5  15   4   15.50    8.60
  -5  15   4    1.10    7.40
   5  15  -4   31.50   10.00
   5  15  -4   23.00    8.80
  -3 -15   4    5.10    6.90
   3 -15  -4   14.80    7.90
   3 -15  -4    6.40    8.30
   3 -15  -4    6.70    7.70
   3  15  -4    9.30    7.10
   3  15  -4    9.50    7.60
  -3  15   4    7.50    7.10
   1 -15  -4   14.50    8.90
   1 -15  -4   19.90   10.50
  -1 -15   4   12.70    7.20
   1 -15  -4   26.50    9.40
   1  15  -4   10.50    7.40
   1  15  -4   14.70    7.80
  -1 -15  -4   -5.90    5.70
  -1 -15  -4  -11.00    6.60
  -1 -15  -4   -1.70    8.30
  -1  15  -4    7.40    7.10
  -1  15  -4    4.40    6.40
  -3 -15  -4  187.18   19.80
  -3 -15  -4  188.88   21.80
  -3 -15  -4  232.18   26.40
  -3  15  -4  187.98   18.80
  -3  15  -4  206.58   22.80
   6 -16  -4   14.70    9.60
  -6 -16   4   17.30   10.20
  -6 -16   4   18.10    8.30
   6 -16  -4   12.60    9.20
   6  16  -4   19.70    9.10
  -6  16   4    4.90    8.10
  -6  16   4   20.20   10.70
   6  16  -4   19.20    9.60
   4 -16  -4    6.40    8.80
  -4 -16   4   10.90    8.10
  -4 -16   4    0.80    6.80
   4 -16  -4    8.20    8.20
   4  16  -4   -8.90    7.00
  -4  16   4    3.00    6.70
   4  16  -4   -5.50    6.50
   2 -16  -4   -3.60    6.50
  -2 -16   4   -0.60    6.40
   2 -16  -4   -0.70    7.50
   2 -16  -4   -1.00    7.20
   2  16  -4    8.10    7.40
   2  16  -4   -2.90    6.50
   0 -16   4   62.89   11.80
   0 -16  -4   54.49   14.10
   0 -16  -4   33.80   10.20
   0 -16  -4   45.80   13.20
   0  16  -4   45.30   11.00
   0  16  -4   62.89   13.70
  -2 -16  -4    0.70    7.00
  -2 -16  -4  -13.70    8.00
  -2  16  -4   -1.00    6.50
 -18   0   5   17.30   10.90
  16   0  -5    3.10    5.30
 -16   0   5   17.00    9.80
 -16   0   5    2.50    6.60
  14   0  -5   -0.40    5.40
 -14   0   5    1.90    5.40
 -14   0   5    3.80    6.50
 -12   0   5    9.80    5.20
 -12   0   5   -1.00    5.30
  12   0  -5    0.70    4.60
  10   0  -5   -1.30    3.80
  10   0  -5   -4.40    3.60
  10   0  -5   -1.30    2.70
 -10   0   5    9.20    4.60
 -10   0   5   -7.20    3.80
  -8   0   5    0.00    2.90
   8   0  -5    4.10    4.00
  -8   0   5    8.30    5.00
   8   0  -5    5.00    3.40
   8   0  -5   -0.20    3.10
  -6   0   5    6.60    4.60
   6   0  -5    0.00    3.40
  -6   0   5    0.20    2.60
   6   0  -5    1.60    3.00
   6   0  -5    4.60    3.40
   4   0  -5    0.10    2.80
   4   0  -5    3.50    3.10
   4   0  -5    3.50    3.40
   2   0  -5   -2.70    1.90
   2   0  -5   -2.30    2.90
   2   0  -5    2.60    3.00
   0   0  -5    0.60    2.10
   0   0  -5    4.50    4.10
   0   0  -5   -3.10    3.40
   0   0  -5    3.60    3.10
  -2   0  -5    1.60    1.50
  -2   0  -5    1.10    3.70
  -2   0  -5   -0.20    4.10
  -2   0  -5    4.70    3.30
  -4   0  -5    4.00    3.80
  -4   0  -5    3.80    4.50
  -4   0  -5    1.10    4.20
  -6   0  -5    1.80    4.70
  -6   0  -5   -7.50    4.90
  -6   0  -5   -0.90    4.60
  -6   0  -5   -4.60    4.00
  -6   0  -5    0.90    5.50
  -8   0  -5    4.50    5.60
  -8   0  -5    6.40    6.80
  -8   0  -5    4.80    6.90
 -10   0  -5   -5.20    7.70
 -10   0  -5    2.40    7.60
 -17  -1   5  244.98   25.90
 -17  -1   5  283.47   25.10
 -17   1   5  229.28   24.90
 -17   1   5  255.97   23.90
 -15  -1   5  104.19   16.00
  15  -1  -5  127.39   15.60
 -15  -1   5   94.59   13.50
  15   1  -5  103.09   14.10
 -15   1   5   81.09   13.10
 -15   1   5   89.09   15.10
 -13  -1   5   62.59   11.60
  13  -1  -5   87.39   12.50
 -13  -1   5   60.89   10.00
 -13   1   5   82.99   11.90
 -13   1   5   82.09   12.70
  13   1  -5   82.09   11.70
 -11  -1   5    5.00    5.70
 -11  -1   5    4.40    4.20
  11  -1  -5    3.20    3.40
  11  -1  -5   -2.30    4.20
  11   1  -5    6.60    3.20
  11   1  -5   -2.70    4.30
  11   1  -5    1.20    4.50
 -11   1   5    1.70    4.80
 -11   1   5   -0.60    4.30
   9  -1  -5   41.80    7.80
  -9  -1   5   38.00    8.00
   9  -1  -5   39.30    7.30
  -9  -1   5   56.69    7.20
   9  -1  -5   49.30    6.90
  -9   1   5   65.49    8.40
   9   1  -5   58.49    7.30
   9   1  -5   57.99    8.60
   9   1  -5   56.19    8.80
  -9   1   5   41.90    8.40
   7  -1  -5   11.40    4.20
  -7  -1   5   26.80    4.50
   7  -1  -5   25.60    5.70
  -7  -1   5   19.00    5.90
   7  -1  -5   21.60    5.70
   7   1  -5   18.30    5.00
   7   1  -5   19.60    5.70
  -7   1   5   23.50    5.20
   7   1  -5   16.30    5.00
  -7   1   5   21.60    6.30
  -5  -1   5   59.39    5.70
   5  -1  -5   47.40    6.00
   5  -1  -5   57.59    7.40
   5  -1  -5   45.40    7.30
   5   1  -5   40.30    6.20
  -5   1   5   43.20    5.70
   5   1  -5   45.10    6.60
   3  -1  -5   37.30    5.00
   3  -1  -5   40.70    5.80
   3  -1  -5   46.30    7.80
   3   1  -5   41.90    5.70
   3   1  -5   37.30    5.70
   1  -1  -5 1207.78   34.40
   1  -1  -5 1077.19   34.90
   1  -1  -5 1108.29   42.20
   1   1  -5 1137.69   35.90
   1   1  -5 1116.79   34.50
  -1  -1  -5    7.00    3.10
  -1  -1  -5    1.60    3.70
  -1  -1  -5    5.40    5.00
  -1  -1  -5    5.60    2.40
  -1   1  -5    2.60    1.90
  -1   1  -5    7.90    3.70
  -1   1  -5    1.30    3.90
  -3  -1  -5   15.30    5.60
  -3  -1  -5   10.50    4.00
  -3  -1  -5    8.10    5.50
  -3   1  -5   20.20    6.10
  -3   1  -5   15.00    4.90
  -5  -1  -5   -1.40    3.90
  -5  -1  -5   -2.80    3.70
  -5  -1  -5    2.20    4.10
  -5  -1  -5   -5.10    4.30
  -5   1  -5    6.30    4.80
  -5   1  -5   -7.40    3.00
  -5   1  -5   -2.50    4.10
  -7  -1  -5   44.80   10.70
  -7  -1  -5   30.60    9.00
  -7  -1  -5   25.20    7.80
  -7  -1  -5   47.40   10.50
  -7   1  -5   35.70    9.00
  -7   1  -5   48.40    9.90
  -7   1  -5   31.20    8.40
  -7   1  -5   31.90    8.00
  -7   1  -5   37.50    9.10
  -9  -1  -5   -6.00    5.20
  -9  -1  -5    2.50    6.50
  -9  -1  -5   -1.50    6.40
  -9   1  -5    8.10    7.90
  -9   1  -5    2.60    6.90
 -16  -2   5   10.00    8.70
 -16  -2   5   -4.30    5.30
 -16   2   5   -4.10    7.40
 -16   2   5   -0.50    7.70
  16   2  -5    9.40    6.30
  14  -2  -5   51.79   10.50
 -14  -2   5   50.39    9.40
 -14  -2   5   46.90   11.10
 -14   2   5   44.70   11.00
  14   2  -5   53.79   10.80
 -14   2   5   41.80    9.70
 -12  -2   5  329.37   17.90
 -12  -2   5  288.67   20.60
  12  -2  -5  292.27   18.90
 -12   2   5  317.47   21.20
  12   2  -5  306.57   19.30
  12   2  -5  318.37   19.90
 -12   2   5  289.37   18.90
  10  -2  -5  104.49    9.80
 -10  -2   5   87.49   11.90
  10  -2  -5  133.59   13.30
 -10  -2   5  108.59   10.10
  10   2  -5   96.69   11.30
 -10   2   5  109.89   11.90
 -10   2   5   92.49   12.50
  10   2  -5  123.39    9.00
  10   2  -5  116.39   12.80
  -8  -2   5  404.76   20.60
   8  -2  -5  374.96   19.30
  -8  -2   5  413.66   16.10
   8  -2  -5  382.26   18.10
   8  -2  -5  390.96   17.70
  -8   2   5  366.46   18.20
   8   2  -5  403.46   19.60
  -8   2   5  396.06   21.20
   8   2  -5  390.66   19.00
   6  -2  -5  197.28   10.70
   6  -2  -5  190.18   12.20
   6  -2  -5  204.88   12.50
  -6  -2   5  159.98   12.00
  -6  -2   5  181.88    8.50
  -6   2   5  183.28   11.30
   6   2  -5  167.08   11.50
   6   2  -5  184.98   11.90
   4  -2  -5   51.69    6.80
   4  -2  -5   62.49    6.00
   4  -2  -5   40.70    7.40
   4  -2  -5   50.29    7.70
   4   2  -5   61.09    7.30
  -4   2   5   51.29    6.60
   4   2  -5   69.29    8.10
   2  -2  -5   39.50    5.70
   2  -2  -5   41.50    7.30
   2  -2  -5   50.59    4.90
   2  -2  -5   40.60    7.40
   2   2  -5   43.90    5.60
   2   2  -5   41.80    6.20
   0  -2  -5  115.39   12.20
   0  -2  -5  154.68   12.50
   0  -2  -5  141.69    8.40
   0  -2  -5  152.88    7.80
   0   2  -5  149.29    7.90
   0   2  -5  147.89   10.30
  -2  -2  -5   91.39    6.20
  -2  -2  -5   90.99   10.70
  -2  -2  -5   92.29   11.70
  -2  -2  -5   99.99    7.20
  -2   2  -5   96.09   10.30
  -2   2  -5   99.19    4.70
  -4  -2  -5  192.08   18.30
  -4  -2  -5  226.88   15.40
  -4  -2  -5  166.18   16.80
  -4  -2  -5  210.98   11.80
  -4   2  -5  220.48   16.30
  -4   2  -5  199.68   13.80
  -6  -2  -5   46.10   10.00
  -6  -2  -5   60.19   10.00
  -6  -2  -5   52.99   10.50
  -6   2  -5   42.60    8.90
  -6   2  -5   42.50    9.00
  -6   2  -5   50.39    9.40
  -6   2  -5   60.29   10.50
  -6   2  -5   43.30    8.50
  -6   2  -5   51.79    9.20
  -8  -2  -5    2.90    7.40
  -8  -2  -5    9.00    7.80
  -8  -2  -5    9.80    8.10
  -8   2  -5   10.30    7.30
  -8   2  -5   16.20    8.40
 -10  -2  -5  118.79   18.50
 -10  -2  -5  141.99   19.50
 -10   2  -5  122.39   17.80
 -17  -3   5   23.70   11.30
 -17  -3   5   19.60    9.30
 -17   3   5   33.90   11.70
 -17   3   5   17.70   10.10
  15  -3  -5  207.78   19.70
 -15  -3   5  241.68   24.10
 -15  -3   5  234.78   17.90
 -15   3   5  208.28   21.40
  15   3  -5  187.68   18.80
 -15   3   5  209.88   21.10
 -13  -3   5   14.60    5.30
  13  -3  -5    7.70    5.50
 -13  -3   5    5.20    6.70
  13   3  -5    4.50    5.80
 -13   3   5    6.90    7.40
  13   3  -5   15.60    7.20
 -13   3   5   16.70    7.80
 -11  -3   5  261.97   14.70
  11  -3  -5  262.17   14.10
  11  -3  -5  242.78   16.60
 -11  -3   5  256.87   18.20
 -11   3   5  225.18   16.50
  11   3  -5  244.08   16.80
 -11   3   5  254.57   18.60
  11   3  -5  242.08   16.90
  11   3  -5  250.67   13.10
   9  -3  -5    2.60    3.00
  -9  -3   5    2.50    2.80
   9  -3  -5   -2.80    2.80
  -9  -3   5   -0.40    3.60
   9  -3  -5    5.10    4.10
  -9   3   5    1.10    3.70
  -9   3   5    1.60    4.50
   9   3  -5    9.30    5.10
   9   3  -5   -0.50    3.40
  -7  -3   5   84.09    5.70
   7  -3  -5   84.59    9.90
   7  -3  -5   81.09    9.10
  -7  -3   5   78.69   10.10
   7  -3  -5   80.59    7.90
   7  -3  -5   82.19    9.90
   7   3  -5   69.79    8.80
  -7   3   5  103.89   11.90
  -7   3   5   88.89    9.90
   7   3  -5   75.29    9.40
   5  -3  -5    3.40    4.10
  -5  -3   5    9.40    4.60
   5  -3  -5   10.20    3.20
   5  -3  -5    9.10    4.40
   5  -3  -5    9.10    4.50
   5   3  -5    4.70    3.70
   5   3  -5    4.00    3.70
  -5   3   5    2.90    3.30
   3  -3  -5  296.47   16.90
   3  -3  -5  312.87   16.70
   3  -3  -5  275.27   14.20
   3  -3  -5  292.27   11.00
   3   3  -5  285.47   13.80
   3   3  -5  283.67   15.00
   1  -3  -5  308.97   14.30
   1  -3  -5  308.07   17.30
   1  -3  -5  327.97   11.10
   1  -3  -5  331.27   18.50
   1   3  -5  324.27   13.70
   1   3  -5  311.77   15.80
  -1  -3  -5   46.40    5.10
  -1  -3  -5   26.90    7.10
  -1  -3  -5   51.89    4.80
  -1  -3  -5   44.20    7.70
  -1  -3  -5   45.70    5.50
  -1   3  -5   39.70    4.40
  -1   3  -5   42.70    7.20
  -3  -3  -5   65.29   10.70
  -3  -3  -5   37.30    8.40
  -3  -3  -5   50.89    9.00
  -3   3  -5   59.99    9.00
  -3   3  -5   42.00    7.20
  -3   3  -5   48.40    8.60
  -5  -3  -5  171.18   15.70
  -5  -3  -5  153.98   17.10
  -5  -3  -5  171.98   17.70
  -5   3  -5  214.78   15.10
  -5   3  -5  194.68   15.40
  -5   3  -5  189.78   14.20
  -7  -3  -5  239.68   19.50
  -7  -3  -5  244.58   23.40
  -7  -3  -5  239.68   16.90
  -7  -3  -5  201.08   20.50
  -7   3  -5  245.28   17.00
  -7   3  -5  236.28   17.00
  -7   3  -5  299.77   19.80
  -7   3  -5  241.18   18.00
  -7   3  -5  262.47   18.30
  -9  -3  -5   28.50   10.70
  -9  -3  -5   29.60   10.80
  -9   3  -5   42.90   11.00
  -9   3  -5   42.20   10.70
 -16  -4   5  162.88   21.70
  16   4  -5  162.58   18.70
 -16   4   5  189.28   21.80
 -16   4   5  161.48   20.40
 -14  -4   5   30.20    8.10
 -14  -4   5   39.40   11.10
  14  -4  -5   21.00    8.00
 -14   4   5   53.49   11.50
  14   4  -5   34.30    9.00
  14   4  -5   36.50    9.70
 -14   4   5   50.59   11.10
 -12  -4   5  190.38   13.20
 -12  -4   5  201.88   19.50
  12  -4  -5  199.28   18.20
 -12   4   5  219.48   16.80
  12   4  -5  216.38   16.20
  12   4  -5  213.08   18.70
 -12   4   5  198.88   19.20
  10  -4  -5  137.29   12.00
 -10  -4   5  106.69   13.00
 -10  -4   5  108.49    8.50
  10  -4  -5  101.69    8.60
  10  -4  -5  106.69   12.40
  10   4  -5  115.69   12.80
 -10   4   5  107.69   13.10
 -10   4   5  102.89   12.30
  10   4  -5  110.09   12.40
   8  -4  -5   36.80    7.20
  -8  -4   5   18.20    6.10
  -8  -4   5   35.80    4.30
   8  -4  -5   36.10    6.80
   8  -4  -5   39.50    6.40
   8   4  -5   22.80    6.00
   8   4  -5   42.60    7.80
  -8   4   5   27.00    7.50
  -8   4   5   32.20    7.00
   6  -4  -5  212.58   13.50
   6  -4  -5  203.38   13.50
  -6  -4   5  210.68   13.20
   6  -4  -5  215.78   13.90
   6   4  -5  228.08   13.40
   6   4  -5  216.78   13.40
  -6   4   5  180.68   12.60
   4  -4  -5   27.40    5.90
   4  -4  -5   30.90    6.50
   4  -4  -5   40.60    7.50
  -4   4   5   27.70    6.00
   4   4  -5   26.20    5.40
   4   4  -5   39.90    6.80
   2  -4  -5  207.78   13.90
   2  -4  -5  198.98   11.60
   2  -4  -5  193.88   14.10
   2   4  -5  205.18   12.90
   2   4  -5  183.88   10.60
   0  -4  -5  118.69   13.20
   0  -4  -5  133.59    9.20
   0  -4  -5  124.69   12.70
   0   4  -5  139.19    8.30
   0   4  -5  147.49   12.90
   0   4  -5  147.39    7.70
  -2  -4  -5  274.47   16.90
  -2  -4  -5  269.77   18.10
  -2  -4  -5  244.68   17.80
  -2   4  -5  277.37   13.90
  -2   4  -5  270.57   16.10
  -2   4  -5  283.57   10.60
  -4  -4  -5  101.89   13.90
  -4  -4  -5  122.89   14.80
  -4  -4  -5  123.49   13.70
  -4   4  -5  114.39   12.70
  -4   4  -5  107.49   11.10
  -4   4  -5  101.59   12.20
  -6  -4  -5    6.70    7.10
  -6  -4  -5    5.30    6.10
  -6  -4  -5   -1.70    4.80
  -6   4  -5    9.50    5.60
  -6   4  -5    5.70    5.20
  -6   4  -5    4.90    5.50
  -6   4  -5    1.40    5.10
  -8  -4  -5  128.49   18.50
  -8  -4  -5  133.99   18.70
  -8   4  -5  170.88   18.30
  -8   4  -5  153.18   17.50
 -10  -4  -5    8.10   10.20
 -10  -4  -5    5.70    8.80
 -10   4  -5    5.10    7.00
 -17  -5   5   -1.00    8.20
 -17   5   5    5.50    8.60
 -17   5   5    8.20    9.00
 -15  -5   5  215.98   23.10
  15  -5  -5  169.28   18.20
 -15   5   5  215.88   22.80
 -15   5   5  167.08   20.20
  15   5  -5  156.98   18.50
  15   5  -5  174.78   19.90
 -13  -5   5   25.30    9.10
  13  -5  -5   11.50    6.70
  13   5  -5   18.70    7.40
 -13   5   5   19.70    8.20
  13   5  -5   44.20    9.90
 -13   5   5   46.50   11.00
 -11  -5   5    4.20    5.60
  11  -5  -5    5.60    4.60
  11  -5  -5    9.20    5.20
  11   5  -5   -3.60    4.50
 -11   5   5    8.50    5.90
  11   5  -5   11.60    6.10
 -11   5   5   15.90    6.90
   9  -5  -5  231.58   13.30
   9  -5  -5  232.98   15.60
   9  -5  -5  257.27   14.80
  -9  -5   5  173.68   16.20
   9   5  -5  230.38   16.00
   9   5  -5  254.47   15.90
  -9   5   5  205.28   15.40
  -9   5   5  188.88   15.10
  -7  -5   5   14.60    5.60
   7  -5  -5   14.20    5.40
   7  -5  -5   17.60    5.90
   7  -5  -5   22.00    5.50
   7   5  -5   17.60    5.50
   7   5  -5   23.50    6.40
  -7   5   5   21.00    6.10
   5  -5  -5    2.00    3.80
   5  -5  -5    3.70    4.20
  -5  -5   5    3.60    3.70
   5  -5  -5   -0.20    3.10
  -5   5   5    9.50    4.20
   5   5  -5    1.40    3.20
   5   5  -5    7.20    4.70
   3  -5  -5   44.30    8.20
   3  -5  -5   30.10    5.90
   3  -5  -5   36.40    7.20
   3   5  -5   33.30    6.80
   3   5  -5   40.00    6.30
   1  -5  -5   49.70    7.00
   1  -5  -5   64.69    9.60
   1  -5  -5   42.80    8.40
  -1   5   5   44.00    6.00
   1   5  -5   50.79    7.80
   1   5  -5   56.79    6.50
  -1  -5  -5    1.10    4.70
  -1  -5  -5    6.40    3.70
  -1  -5  -5    5.40    4.80
  -1  -5  -5    7.20    5.40
  -1  -5  -5    7.70    3.40
  -1   5  -5   -1.00    3.90
  -1   5  -5    3.60    2.50
  -3  -5  -5   12.20    5.70
  -3  -5  -5   11.70    6.20
  -3  -5  -5   10.50    6.50
  -3   5  -5    9.20    4.50
  -3   5  -5    7.60    5.10
  -3   5  -5   16.00    2.80
  -5  -5  -5   82.59   11.80
  -5  -5  -5   54.99   11.30
  -5  -5  -5   87.99   13.80
  -5   5  -5   69.69   10.60
  -5   5  -5   82.69   10.70
  -5   5  -5   84.99   12.30
  -7  -5  -5   18.20    8.70
  -7  -5  -5    9.80    7.70
  -7   5  -5   47.40    9.70
  -9  -5  -5   -2.60    8.10
  -9  -5  -5   11.70    9.30
  -9   5  -5   11.40    7.70
 -16  -6   5   16.20   10.50
 -16   6   5   35.70   11.10
  16   6  -5   26.00   10.00
 -16   6   5   26.40   11.20
 -14  -6   5    8.10    7.60
  14  -6  -5   15.10    7.50
 -14  -6   5   -0.50    5.90
  14   6  -5    8.60    6.70
 -14   6   5    2.20    6.90
  14   6  -5    7.60    7.50
 -14   6   5   10.80    9.00
  12  -6  -5   14.40    5.60
 -12  -6   5   24.60    8.80
 -12  -6   5   19.60    8.40
  12  -6  -5   21.40    7.40
 -12   6   5   23.00    8.00
  12   6  -5   23.10    8.30
 -12   6   5   14.50    7.80
  12   6  -5   31.90    8.60
  10  -6  -5   13.50    5.60
  10  -6  -5   23.60    7.70
 -10  -6   5   30.30    8.30
 -10   6   5   19.90    7.80
  10   6  -5   28.90    8.00
 -10   6   5   25.80    7.30
  10   6  -5   18.20    6.20
  -8  -6   5  270.87   16.30
   8  -6  -5  264.17   15.00
   8  -6  -5  242.78   15.80
   8  -6  -5  239.18   16.40
   8   6  -5  269.37   16.90
   8   6  -5  269.97   16.70
  -8   6   5  256.07   17.20
   6  -6  -5  102.29   11.70
   6  -6  -5  110.29   11.60
   6  -6  -5  107.49   11.10
  -6  -6   5   81.59    9.80
   6   6  -5   91.49   10.80
  -6   6   5   83.09   10.30
   6   6  -5   97.19   10.90
   4  -6  -5   60.19    8.40
   4  -6  -5   87.39   10.70
   4  -6  -5   72.79    9.80
  -4  -6   5   80.69    8.70
   4   6  -5   66.09    8.50
   4   6  -5   62.69    9.10
  -4   6   5   93.49   11.30
   2  -6  -5   -4.70    3.50
   2  -6  -5    3.60    4.10
   2  -6  -5    2.50    3.80
   2  -6  -5   -1.20    3.90
   2   6  -5   -2.10    3.50
   2   6  -5    1.80    3.10
   0  -6  -5  241.08   14.00
   0  -6  -5  225.68   17.10
   0  -6  -5  249.97   16.80
   0  -6  -5  225.08   15.70
   0   6  -5  249.08   12.40
   0   6  -5  243.28   15.70
  -2  -6  -5    1.10    4.60
  -2  -6  -5    3.00    5.40
  -2  -6  -5    0.30    4.60
  -2  -6  -5   -3.70    2.50
  -2   6  -5   -2.90    2.20
  -2   6  -5   -0.40    5.00
  -4  -6  -5   32.60    9.60
  -4  -6  -5   29.50    9.40
  -4  -6  -5   34.90    8.70
  -4   6  -5   38.30    8.60
  -6  -6  -5   38.30   10.40
  -6  -6  -5   34.30    9.00
  -6   6  -5   24.70    8.20
  -8  -6  -5    6.80    8.30
  -8  -6  -5   17.40    9.40
  -8   6  -5   14.40    7.80
 -15  -7   5   42.70   11.10
 -15  -7   5   39.50   12.00
 -15   7   5   44.50   12.10
  15   7  -5   36.50   10.50
  15   7  -5   30.70    9.70
 -15   7   5   36.90   10.50
 -13  -7   5  699.73   35.20
 -13  -7   5  677.03   34.20
  13  -7  -5  668.83   32.50
 -13   7   5  654.83   34.90
  13   7  -5  682.23   33.40
 -13   7   5  671.33   33.40
  13   7  -5  654.63   32.80
 -11  -7   5   54.69   10.80
  11  -7  -5   39.50    8.80
 -11  -7   5   63.09   12.00
  11  -7  -5   50.09    8.90
 -11   7   5   19.70    7.70
  11   7  -5   26.90    8.40
 -11   7   5   64.99   12.10
  11   7  -5   71.79   11.40
   9  -7  -5  612.94   25.90
   9  -7  -5  644.84   28.30
   9  -7  -5  640.14   25.10
  -9  -7   5  672.43   29.10
   9  -7  -5  660.73   29.40
  -9   7   5  598.44   29.90
   9   7  -5  647.24   29.40
   9   7  -5  613.74   28.80
   7  -7  -5   -0.60    3.30
  -7  -7   5    3.10    3.80
   7  -7  -5    5.10    4.60
  -7  -7   5   -0.10    3.90
   7  -7  -5    0.30    4.30
  -7   7   5   -1.60    4.70
   7   7  -5   -1.50    4.70
   7   7  -5   -2.90    3.60
  -5  -7   5  165.18   11.40
   5  -7  -5  133.39   13.20
   5  -7  -5  188.28   13.70
   5  -7  -5  157.68   12.20
   5  -7  -5  131.29   13.70
  -5  -7   5  157.58   10.80
  -5   7   5  137.09   13.60
   5   7  -5  147.39   13.50
   5   7  -5  190.58   16.10
   3  -7  -5  315.07   18.50
  -3  -7   5  317.67   15.20
   3  -7  -5  316.27   19.10
   3  -7  -5  299.27   17.20
   3  -7  -5  310.57   18.70
   3   7  -5  313.47   17.90
   3   7  -5  312.37   16.40
   1  -7  -5   59.39   10.10
   1  -7  -5   61.59   10.10
   1  -7  -5   67.99   10.30
  -1  -7   5   61.09    6.80
   1  -7  -5   78.39    9.80
  -1   7   5   73.89    8.60
   1   7  -5   63.69   10.00
   1   7  -5   54.49    7.30
  -1  -7  -5  332.67   21.60
  -1  -7  -5  361.76   16.50
  -1  -7  -5  353.46   21.60
  -1  -7  -5  323.17   19.90
  -1   7  -5  301.67   14.80
  -1   7  -5  339.97   19.70
  -3  -7  -5   30.00    9.20
  -3  -7  -5   27.60    8.70
  -3  -7  -5   42.60    9.50
  -3   7  -5   35.00    5.20
  -3   7  -5   35.00    8.80
  -5  -7  -5 1179.88   50.99
  -5  -7  -5 1170.58   46.10
  -5   7  -5 1156.48   45.90
  -7  -7  -5    8.80    8.10
  -7  -7  -5    8.80    9.00
  -7   7  -5   -4.70    6.10
  -9  -7  -5   49.90   13.10
  -9  -7  -5   52.19   14.00
  -9   7  -5   67.39   13.40
 -16  -8   5  105.89   16.90
 -16  -8   5  134.89   19.70
 -16   8   5  118.99   18.70
 -16   8   5  143.79   19.20
  16   8  -5  144.69   20.30
  14  -8  -5   46.50   11.30
 -14  -8   5  116.89   16.90
 -14  -8   5   73.39   14.40
 -14   8   5   47.70   12.10
 -14   8   5   95.69   14.40
  14   8  -5   62.19   12.10
  14   8  -5   82.59   13.80
  12  -8  -5   37.60    9.30
 -12  -8   5   44.40   10.70
 -12  -8   5   35.30   10.20
  12  -8  -5   56.39    9.90
  12   8  -5   17.10    7.70
  12   8  -5   40.70   11.00
 -12   8   5   37.10   10.30
  10  -8  -5   88.59   11.50
  10  -8  -5   72.89   11.50
 -10  -8   5   90.49   13.70
 -10  -8   5   80.79   12.10
  10   8  -5   83.89   12.20
  10   8  -5   72.69   11.70
 -10   8   5   77.59   12.40
   8  -8  -5  224.38   13.40
  -8  -8   5  227.28   15.70
   8  -8  -5  199.28   13.80
   8  -8  -5  222.58   16.50
   8  -8  -5  210.88   15.90
  -8  -8   5  205.68   14.50
   8   8  -5  220.98   16.00
  -8   8   5  226.38   20.00
   8   8  -5  232.38   16.90
  -6  -8   5  477.25   22.00
   6  -8  -5  516.45   22.80
   6  -8  -5  462.15   23.40
   6  -8  -5  437.96   23.00
  -6  -8   5  480.85   21.30
   6  -8  -5  433.26   23.60
   6   8  -5  455.05   23.10
  -6   8   5  540.85   25.40
   6   8  -5  481.35   24.20
  -4  -8   5   24.70    5.90
   4  -8  -5   19.70    6.50
   4  -8  -5   17.80    6.30
   4  -8  -5   16.70    6.80
   4  -8  -5   25.00    6.90
   4   8  -5   14.70    6.30
   4   8  -5   30.30    6.80
  -4   8   5   24.40    7.30
   2  -8  -5  483.85   26.20
  -2  -8   5  522.95   20.60
   2  -8  -5  493.85   25.40
   2  -8  -5  485.35   23.40
   2  -8  -5  491.15   25.20
   2   8  -5  468.35   23.80
  -2   8   5  512.15   22.50
   2   8  -5  490.55   21.90
   0  -8  -5  239.38   14.40
   0  -8  -5  254.67   18.70
   0  -8  -5  225.58   16.90
   0  -8  -5  258.27   19.40
   0  -8   5  239.18   12.10
   0   8  -5  247.48   14.00
   0   8  -5  227.78   16.90
  -2  -8  -5  140.99   17.20
  -2  -8  -5  177.48   18.70
  -2  -8  -5  163.98   11.70
  -2  -8  -5  138.69   15.40
  -2   8  -5  153.58   10.30
  -2   8  -5  138.09   15.30
  -4  -8  -5  199.58   21.50
  -4  -8  -5  214.78   19.40
  -4   8  -5  185.18   10.50
  -4   8  -5  192.98   18.60
  -6  -8  -5   93.09   16.00
  -6  -8  -5   97.89   14.10
  -6  -8  -5   88.79   15.30
  -6   8  -5   97.69   14.90
  -8  -8  -5  123.79   20.10
  -8  -8  -5   58.69   14.60
  -8   8  -5   80.19   14.40
 -15  -9   5  108.29   17.50
 -15  -9   5  105.89   17.20
  15   9  -5  111.09   17.50
  15   9  -5  124.49   17.20
 -15   9   5  133.99   20.10
 -13  -9   5   15.50    9.10
  13  -9  -5   48.00   10.70
 -13  -9   5   35.60   11.20
 -13   9   5   57.79   12.80
  13   9  -5   29.80   10.20
  13   9  -5   31.20   10.30
 -11  -9   5   17.00    8.30
 -11  -9   5   45.80   10.80
  11  -9  -5   37.70    8.70
  11  -9  -5   33.90    9.10
  11   9  -5   40.60   10.20
  11   9  -5   36.10    9.30
 -11   9   5   34.80   10.40
  -9  -9   5    5.80    5.90
  -9  -9   5   -5.30    4.10
  -9  -9   5    1.70    4.70
   9  -9  -5   -2.30    4.70
   9  -9  -5   -5.30    3.80
   9   9  -5   11.70    6.30
  -9   9   5    2.50    6.50
   9   9  -5   -2.60    5.30
  -7  -9   5  128.79   12.20
  -7  -9   5  125.09   13.50
   7  -9  -5  142.19   15.10
   7  -9  -5  129.49   12.50
   7  -9  -5  127.89   14.90
   7  -9  -5  141.49   13.70
   7   9  -5  106.09   13.20
  -7   9   5  150.78   16.10
   7   9  -5   94.69   12.40
   5  -9  -5    2.20    5.60
   5  -9  -5   13.50    6.10
  -5  -9   5    5.90    3.50
  -5  -9   5    3.60    4.30
   5  -9  -5   -3.40    3.70
   5  -9  -5   -2.60    4.00
  -5   9   5    5.50    5.40
   5   9  -5    7.90    5.00
   5   9  -5   -2.80    4.90
   3  -9  -5   28.00    7.20
  -3  -9   5   38.70    7.10
   3  -9  -5   45.90    9.50
   3  -9  -5   44.80    9.10
   3  -9  -5   44.60    9.20
   3   9  -5   26.00    6.60
  -3   9   5   34.60    7.30
   3   9  -5   34.10    8.90
   1  -9  -5   82.39   12.60
   1  -9  -5   86.29   12.50
   1  -9  -5   57.29    9.00
   1  -9  -5   79.89   12.40
  -1  -9   5   72.39    8.50
   1   9  -5   82.09    9.80
   1   9  -5   61.39   10.30
  -1  -9  -5    3.00    4.40
  -1  -9  -5   13.20    7.60
  -1  -9  -5    4.20    5.90
  -1  -9  -5   15.10    8.00
  -1   9  -5    0.10    5.60
  -1   9  -5   10.40    4.50
  -3  -9  -5   15.10    8.30
  -3  -9  -5   16.40    8.10
  -3   9  -5   16.00    5.00
  -3   9  -5   29.60    8.90
  -5  -9  -5   -1.10    6.90
  -5  -9  -5   -2.60    7.00
  -5   9  -5    1.50    6.70
  -7  -9  -5   63.79   14.30
  -7  -9  -5   55.59   13.70
  -7   9  -5   87.59   15.00
 -14 -10   5    5.20    8.70
 -14 -10   5   18.90    9.50
  14  10  -5    2.80    7.20
  14  10  -5    1.90    7.00
 -14  10   5   12.50    9.80
  12 -10  -5  133.99   15.50
  12 -10  -5  147.29   17.40
 -12 -10   5  142.19   18.70
 -12 -10   5  121.69   16.20
  12  10  -5  112.79   16.60
 -12  10   5  125.39   17.80
  12  10  -5  132.59   17.00
 -10 -10   5  124.99   15.30
  10 -10  -5  146.49   16.30
 -10 -10   5  104.89   13.40
  10 -10  -5  103.39   13.80
 -10 -10   5  145.69   18.30
 -10  10   5   82.69   14.20
  10  10  -5  108.19   14.80
  10  10  -5  129.49   16.30
   8 -10  -5    0.80    5.50
  -8 -10   5    0.10    4.40
  -8 -10   5    8.70    6.60
   8 -10  -5    2.90    5.20
  -8 -10   5    7.90    5.50
   8  10  -5   -2.30    5.30
   8  10  -5   -5.70    4.50
  -8  10   5    4.90    6.40
   6 -10  -5  830.52   35.50
   6 -10  -5  796.72   35.20
   6 -10  -5  765.52   35.70
  -6 -10   5  800.52   33.00
   6 -10  -5  849.32   33.70
   6  10  -5  802.32   35.10
  -6  10   5  843.92   37.30
   6  10  -5  845.72   35.30
  -4 -10   5   58.39    8.70
   4 -10  -5   45.40    9.60
   4 -10  -5   46.60    9.80
   4 -10  -5   53.09    9.80
   4 -10  -5   44.50    9.60
  -4  10   5   63.19    9.90
   4  10  -5   39.50    8.20
   4  10  -5   45.40    9.50
  -4  10   5   42.10    9.10
   2 -10  -5  431.16   24.30
   2 -10  -5  403.76   24.00
   2 -10  -5  404.36   22.80
   2 -10  -5  390.16   24.20
  -2 -10   5  402.76   19.50
   2  10  -5  418.36   23.70
   2  10  -5  381.06   20.80
  -2  10   5  445.06   22.10
   0 -10  -5   18.50    7.60
   0 -10   5   20.90    5.30
   0 -10  -5   32.90    9.00
   0 -10  -5   27.70    7.20
   0 -10  -5   21.40    8.60
   0  10  -5   25.70    7.70
   0  10  -5   25.10    6.60
  -2 -10  -5  491.25   27.00
  -2 -10  -5  427.86   21.60
  -2 -10  -5  442.36   28.20
  -2  10  -5  432.56   20.80
  -2  10  -5  448.86   25.60
  -4 -10  -5  147.49   18.10
  -4 -10  -5  122.79   18.60
  -4  10  -5  155.28   12.70
  -4  10  -5  133.09   17.20
  -6 -10  -5    1.00    7.60
  -6 -10  -5    8.20    8.20
  -6 -10  -5    2.40    7.70
  -6  10  -5    8.40    7.70
 -13 -11   5  200.98   22.00
  13 -11  -5  216.78   22.30
 -13 -11   5  206.18   23.80
  13  11  -5  155.18   19.70
 -13  11   5  179.88   23.40
  13  11  -5  251.17   23.60
  11 -11  -5  610.24   31.10
 -11 -11   5  567.74   30.60
 -11 -11   5  608.54   34.60
  11 -11  -5  590.44   32.00
 -11 -11   5  640.54   31.80
 -11  11   5  593.74   34.10
  11  11  -5  629.34   33.30
  11  11  -5  572.94   32.30
   9 -11  -5  122.49   15.30
  -9 -11   5  141.29   16.30
   9 -11  -5  159.08   17.30
  -9 -11   5  153.98   19.10
  -9  11   5  127.39   16.80
   9  11  -5  122.49   15.70
   9  11  -5  115.79   15.40
   7 -11  -5   50.29   10.40
  -7 -11   5   61.49   10.60
   7 -11  -5   35.70    9.20
   7 -11  -5   45.90    9.50
  -7 -11   5   36.50    9.80
  -7  11   5   40.30    9.80
   7  11  -5   49.90   10.50
   7  11  -5   55.49   11.00
   5 -11  -5   13.20    7.00
   5 -11  -5   16.10    7.70
  -5 -11   5   24.00    7.30
   5 -11  -5   15.70    7.70
   5 -11  -5   21.50    7.30
  -5  11   5   16.30    6.70
   5  11  -5    7.50    6.20
  -5  11   5   10.50    6.60
   5  11  -5   12.20    7.50
   3 -11  -5  106.29   14.90
   3 -11  -5   84.99   13.40
  -3 -11   5  121.69   13.00
   3 -11  -5  100.79   13.60
   3 -11  -5  105.39   14.20
   3  11  -5   77.99   12.40
  -3  11   5   99.89   12.20
   3  11  -5   99.69   12.60
   1 -11  -5  241.98   16.90
   1 -11  -5  204.28   20.10
   1 -11  -5  214.38   20.60
   1 -11  -5  214.38   22.00
  -1 -11   5  211.38   14.00
   1  11  -5  208.68   19.70
   1  11  -5  234.58   16.10
  -1 -11  -5  340.67   24.00
  -1 -11  -5  273.77   21.30
  -1 -11  -5  316.27   19.40
  -1  11  -5  341.87   22.80
  -1  11  -5  323.77   18.70
  -3 -11  -5  381.06   25.70
  -3 -11  -5  428.26   28.30
  -3  11  -5  345.87   19.10
  -3  11  -5  388.66   25.00
  -5 -11  -5  397.16   26.50
  -5 -11  -5  381.06   28.30
  -5 -11  -5  389.86   29.30
  -5  11  -5  377.66   25.80
  12 -12  -5  100.59   15.90
 -12 -12   5   90.39   17.00
  12  12  -5   82.89   15.90
 -12  12   5   81.39   16.50
  12  12  -5   98.89   16.40
 -10 -12   5    7.80    7.60
 -10 -12   5   -4.30    5.70
  10 -12  -5   -3.90    6.30
  10 -12  -5    7.70    7.30
 -10  12   5    5.40    7.90
  10  12  -5    0.00    6.80
  10  12  -5   -4.50    5.10
  -8 -12   5  658.03   34.40
   8 -12  -5  602.14   31.80
  -8 -12   5  602.74   30.40
   8 -12  -5  606.04   32.20
  -8  12   5  577.54   32.40
   8  12  -5  553.24   30.30
   8  12  -5  633.34   32.10
   6 -12  -5   81.89   13.40
   6 -12  -5   92.29   13.00
  -6 -12   5  105.19   13.60
   6 -12  -5   92.29   14.60
   6 -12  -5   88.59   12.90
   6  12  -5   99.49   14.10
  -6  12   5   84.49   14.30
   6  12  -5   66.49   12.30
  -6  12   5   57.59   10.90
   4 -12  -5  692.53   32.50
  -4 -12   5  646.54   29.70
   4 -12  -5  687.33   34.30
   4 -12  -5  657.93   34.00
  -4  12   5  671.33   31.90
   4  12  -5  706.03   32.40
   4  12  -5  699.43   33.40
  -2 -12   5   11.60    5.50
   2 -12  -5    3.00    5.30
   2 -12  -5    1.70    6.80
   2 -12  -5    3.60    6.70
   2 -12  -5   -1.00    6.80
   2  12  -5    9.40    7.40
   2  12  -5    2.80    5.30
   0 -12  -5  596.34   33.20
   0 -12  -5  625.64   33.20
   0 -12  -5  624.84   29.40
   0  12  -5  610.24   28.40
   0  12  -5  561.44   31.10
  -2 -12  -5  116.19   17.30
  -2 -12  -5  111.29   13.50
  -2 -12  -5   94.29   15.90
  -2  12  -5  110.49   12.60
  -2  12  -5  113.09   16.40
  -4 -12  -5   12.70    8.70
  -4 -12  -5    2.10    9.20
  -4  12  -5    4.70    5.10
  -4  12  -5   -1.10    6.20
  11 -13  -5    0.30    6.70
 -11 -13   5    6.40    7.20
 -11 -13   5   13.30    8.80
  11 -13  -5    4.00    7.20
 -11  13   5   10.00    9.50
  11  13  -5    0.50    6.80
  11  13  -5    1.20    8.40
   9 -13  -5   68.29   13.40
  -9 -13   5   32.70   12.20
   9 -13  -5   34.30   10.30
  -9 -13   5   57.69   12.40
  -9  13   5   55.89   12.50
   9  13  -5   52.89   12.30
   9  13  -5   44.20   11.30
  -7 -13   5  104.09   14.40
   7 -13  -5   96.69   14.50
   7 -13  -5  126.29   17.50
  -7 -13   5  108.29   16.40
   7  13  -5   89.79   14.60
  -7  13   5   67.29   13.60
  -7  13   5   94.49   14.10
   7  13  -5   65.19   12.90
   5 -13  -5   59.79   12.00
   5 -13  -5   40.20   10.10
   5 -13  -5   44.40   11.60
  -5 -13   5   59.49   11.10
   5  13  -5   48.60   11.20
  -5  13   5   60.49   12.00
   5  13  -5   51.59   11.00
  -5  13   5   59.59   12.40
   3 -13  -5   -1.20    5.50
  -3 -13   5   -1.60    4.90
   3 -13  -5    4.30    7.30
   3 -13  -5   -2.90    5.80
   3  13  -5    2.80    5.30
   3  13  -5    5.70    6.70
   1 -13  -5  358.86   23.20
   1 -13  -5  369.86   25.50
   1 -13  -5  375.06   26.60
  -1 -13   5  415.76   21.60
   1  13  -5  409.56   23.70
   1  13  -5  397.06   25.40
  -1 -13  -5   36.10    9.30
  -1 -13  -5   30.80   11.20
  -1 -13  -5   53.49   12.70
  -1  13  -5   34.60   11.20
  -1  13  -5   38.20    9.00
  -3 -13  -5   -2.30    8.30
  -3 -13  -5   11.60   10.10
  -3  13  -5   19.40    6.70
  -3  13  -5   12.80    8.30
  10 -14  -5   30.40   10.60
  10 -14  -5   26.20   10.40
 -10 -14   5   38.90   11.30
 -10 -14   5   30.70   12.30
 -10  14   5   27.80   11.40
  10  14  -5   14.40   10.20
  10  14  -5   38.00   12.30
  -8 -14   5  133.39   19.20
  -8 -14   5  142.59   17.60
   8 -14  -5  201.38   22.40
   8  14  -5  182.58   20.70
  -8  14   5  150.18   20.20
   8  14  -5  150.08   18.90
  -8  14   5  184.18   20.40
  -6 -14   5   32.30    9.60
   6 -14  -5   33.20   11.00
   6  14  -5   60.59   12.90
  -6  14   5   27.00    9.20
   6  14  -5   52.79   12.00
  -6  14   5   55.69   13.10
   4 -14  -5  473.35   27.00
  -4 -14   5  433.56   24.80
   4 -14  -5  445.56   29.20
   4 -14  -5  423.16   26.10
   4  14  -5  359.46   25.80
   4  14  -5  397.06   25.30
  -4  14   5  406.46   25.80
   2 -14  -5   -9.10    6.80
   2 -14  -5   -2.90    6.30
   2 -14  -5   -7.40    6.20
  -2 -14   5    3.40    5.50
   2  14  -5   -3.40    5.00
   2  14  -5   -9.50    6.20
   0 -14  -5  170.38   18.80
   0 -14  -5  165.28   20.60
   0 -14  -5  172.58   21.70
   0  14  -5  154.58   19.20
   0  14  -5  205.38   19.50
  -2 -14  -5   -7.50    7.10
  -2 -14  -5   -2.30    9.00
  -2 -14  -5    8.20    7.40
  -2  14  -5    6.80    8.90
  -2  14  -5   13.10    7.10
   7 -15  -5  128.39   17.40
  -7 -15   5  156.78   19.10
   7 -15  -5  135.49   19.00
  -7  15   5  147.59   18.10
   7  15  -5  145.49   19.20
   7  15  -5  128.99   17.90
  -7  15   5  160.88   21.00
   5 -15  -5   38.20   12.20
   5 -15  -5   37.40   10.50
  -5 -15   5   46.40   11.40
   5  15  -5   32.00   10.20
  -5  15   5   44.00   11.60
   5  15  -5   36.40   11.40
   3 -15  -5    8.50    7.90
  -3 -15   5   34.70    9.50
   3 -15  -5   35.60   11.60
   3 -15  -5   13.00    9.10
   3  15  -5   21.70    9.50
   3  15  -5   38.40    9.80
   1 -15  -5  684.83   39.10
   1 -15  -5  749.62   39.30
   1 -15  -5  699.23   35.40
   1  15  -5  692.93   34.70
   1  15  -5  612.24   36.00
  -1 -15  -5   53.59   11.80
  -1 -15  -5   45.30   13.60
  -1 -15  -5   52.99   14.10
  -1  15  -5   54.49   14.10
  -1  15  -5   70.79   12.40
   4  16  -5   68.79   13.90
 -16   0   6   18.40    9.90
  16   0  -6   26.40    9.20
 -16   0   6   20.60    9.10
 -14   0   6  157.48   16.30
 -14   0   6  184.08   20.80
  14   0  -6  140.39   16.70
  12   0  -6  173.48   16.20
 -12   0   6  171.98   18.80
 -12   0   6  169.28   13.40
  12   0  -6  179.88   17.50
  10   0  -6 2543.05   79.39
 -10   0   6 2517.95   82.79
  10   0  -6 2508.85   75.89
  10   0  -6 2488.35   76.49
 -10   0   6 2479.35   76.59
   8   0  -6  154.88   13.90
  -8   0   6  162.08   15.70
  -8   0   6  164.28   10.50
   8   0  -6  169.08   12.00
   8   0  -6  158.68   14.40
   6   0  -6 3857.81  107.09
  -6   0   6 4066.09  111.19
   6   0  -6 3854.21  114.79
   6   0  -6 3780.92  111.19
   4   0  -6   -3.90    3.00
   4   0  -6   -0.10    2.90
   4   0  -6    8.90    3.90
   2   0  -6 1044.90   35.00
   2   0  -6 1160.08   36.20
   2   0  -6 1108.69   41.60
   0   0  -6  860.71   29.50
   0   0  -6  890.91   35.60
   0   0  -6  805.42   27.30
   0   0  -6  880.21   37.70
  -2   0  -6    5.80    5.70
  -2   0  -6   -1.20    4.40
  -2   0  -6    2.30    2.00
  -2   0  -6    0.50    3.50
  -4   0  -6  834.22   38.40
  -4   0  -6  769.92   34.90
  -6   0  -6  163.08   18.50
  -6   0  -6  207.28   19.50
  -6   0  -6  185.88   19.40
  -6   0  -6  180.08   19.50
  -8   0  -6  898.01   43.80
  -8   0  -6  944.61   43.60
  -8   0  -6  948.21   43.90
 -17  -1   6  210.38   25.20
 -17   1   6  240.48   25.50
  17   1  -6  218.18   22.50
 -17   1   6  205.78   22.10
 -15  -1   6  250.97   24.30
  15  -1  -6  220.18   21.50
 -15  -1   6  255.17   18.80
 -15   1   6  208.58   22.80
  15   1  -6  245.28   22.50
 -15   1   6  264.97   20.00
 -13  -1   6   30.40    9.60
 -13  -1   6   18.50    7.00
  13  -1  -6   20.30    8.00
 -13   1   6   31.20    9.60
  13   1  -6   35.40    9.20
 -13   1   6   29.00    8.30
  13   1  -6   30.50    8.90
  11  -1  -6    2.70    4.90
 -11  -1   6    8.10    6.70
  11  -1  -6   -1.60    4.20
  11  -1  -6    3.10    3.80
 -11  -1   6    0.70    3.80
 -11   1   6    5.50    5.80
  11   1  -6    1.00    3.60
  11   1  -6    1.20    5.40
  11   1  -6    6.50    5.10
 -11   1   6    1.30    4.20
   9  -1  -6  102.69   11.90
   9  -1  -6   84.59   10.30
  -9  -1   6  113.59    8.70
   9  -1  -6   98.29   10.70
  -9  -1   6   85.09   12.00
   9   1  -6   82.89   10.20
   9   1  -6   77.19   10.60
  -9   1   6  105.29   10.50
  -9   1   6   96.29   12.60
   9   1  -6   93.29   10.50
  -7  -1   6   77.89    7.30
   7  -1  -6   60.49    8.90
  -7  -1   6   42.70    8.10
   7  -1  -6   67.49    9.10
   7  -1  -6   68.79    8.20
   7   1  -6   57.29    8.80
   7   1  -6   56.19    7.90
   7   1  -6   65.79    9.20
  -7   1   6   70.09    7.90
   5  -1  -6  282.57   13.70
   5  -1  -6  297.87   15.90
   5  -1  -6  279.87   16.90
   5   1  -6  262.67   16.60
   5   1  -6  282.47   15.40
   5   1  -6  288.37   14.80
   3  -1  -6  858.91   34.60
   3  -1  -6  773.02   35.10
   3  -1  -6  862.91   28.20
   3  -1  -6  920.11   30.90
   3   1  -6  859.01   30.20
   3   1  -6  871.01   30.00
   1  -1  -6  679.03   24.50
   1  -1  -6  709.03   30.80
   1  -1  -6  726.03   32.60
   1  -1  -6  686.33   23.80
   1   1  -6  665.03   25.60
   1   1  -6  698.23   24.30
  -1  -1  -6  276.97   13.40
  -1  -1  -6  256.67   18.30
  -1  -1  -6  251.47   11.40
  -1  -1  -6  257.37   17.70
  -1   1  -6  282.27   17.90
  -1   1  -6  279.37   15.10
  -1   1  -6  241.68   17.90
  -1   1  -6  261.17   10.70
  -3  -1  -6   72.19   11.00
  -3  -1  -6   44.60   10.10
  -3   1  -6   59.99   10.70
  -3   1  -6   57.49    8.80
  -3   1  -6   62.09   10.50
  -5  -1  -6    2.00    5.60
  -5  -1  -6   -0.90    6.90
  -5  -1  -6    0.30    5.70
  -5   1  -6    4.90    6.40
  -5   1  -6    8.30    6.20
  -5   1  -6    2.40    5.10
  -5   1  -6    4.10    5.90
  -7  -1  -6    5.50    7.80
  -7  -1  -6    6.00    7.20
  -7   1  -6    1.70    6.50
  -7   1  -6   -5.70    5.20
  -7   1  -6   11.10    7.60
 -16  -2   6  142.49   19.60
  16  -2  -6  118.19   16.90
 -16   2   6  156.68   18.70
  16   2  -6  156.08   18.90
 -16   2   6  150.58   20.50
 -14  -2   6   -2.90    7.10
  14  -2  -6   -1.40    5.80
  14   2  -6   -5.00    4.60
  14   2  -6   -0.90    6.20
 -14   2   6    2.40    6.80
 -14   2   6   -3.80    6.10
 -12  -2   6  118.39   15.50
 -12  -2   6  116.29   11.90
  12  -2  -6  140.79   12.60
  12  -2  -6  141.39   16.00
  12   2  -6  110.09   13.90
 -12   2   6  127.19   16.40
  12   2  -6  130.29   14.90
 -12   2   6  121.49   13.70
  10  -2  -6  237.28   15.00
 -10  -2   6  234.68   18.00
  10  -2  -6  235.48   15.00
 -10  -2   6  234.58   12.60
  10  -2  -6  227.78   14.70
  10  -2  -6  209.38   15.90
 -10   2   6  225.08   17.20
  10   2  -6  239.58   15.90
 -10   2   6  204.88   14.40
  10   2  -6  238.58   16.50
  10   2  -6  215.78   14.10
   8  -2  -6   19.50    5.50
   8  -2  -6   13.00    5.10
  -8  -2   6   20.30    3.90
  -8  -2   6   18.20    6.20
   8  -2  -6   19.20    5.60
   8  -2  -6   20.20    6.10
   8   2  -6   11.90    4.80
   8   2  -6   11.60    5.60
  -8   2   6   21.40    5.80
   8   2  -6   18.70    5.80
   6  -2  -6  468.85   23.40
   6  -2  -6  504.85   22.60
   6  -2  -6  538.45   20.10
   6  -2  -6  508.55   24.70
   6   2  -6  487.85   22.30
  -6   2   6  495.35   21.50
   6   2  -6  515.75   22.00
   4  -2  -6   74.99    9.00
   4  -2  -6   87.69    7.60
   4  -2  -6   75.39   10.30
   4  -2  -6   74.59   10.60
   4   2  -6   79.19    9.20
   4   2  -6   58.29    7.70
   2  -2  -6  108.89    9.70
   2  -2  -6  106.49    7.10
   2  -2  -6   93.79   11.90
   2  -2  -6  102.99   12.80
   2   2  -6  105.59    9.40
   2   2  -6  106.19   10.30
   0  -2  -6    7.70    4.80
   0  -2  -6    0.40    4.60
   0  -2  -6   -0.70    2.40
   0   2  -6    0.80    2.40
   0   2  -6    0.00    3.70
  -2  -2  -6   93.89   12.60
  -2  -2  -6   62.59   11.40
  -2   2  -6   89.69   12.60
  -2   2  -6   81.79   10.00
  -4  -2  -6   -0.30    5.10
  -4  -2  -6   -7.30    5.00
  -4  -2  -6   -3.70    4.80
  -4   2  -6   -4.50    4.30
  -4   2  -6    2.90    4.80
  -4   2  -6    3.30    4.70
  -4   2  -6    4.50    5.60
  -6  -2  -6   18.90    8.70
  -6  -2  -6   11.40    7.80
  -6   2  -6    6.60    5.70
  -6   2  -6   23.50    8.10
  -6   2  -6   14.20    7.60
  -6   2  -6   -0.60    6.20
  -6   2  -6   10.30    6.90
  -6   2  -6    1.90    5.70
  -8  -2  -6   49.60   13.00
  -8  -2  -6   55.89   13.60
 -17  -3   6  250.17   27.80
  17   3  -6  219.28   22.70
 -17   3   6  195.48   23.50
 -17   3   6  161.88   20.40
  15  -3  -6    6.30    6.60
 -15  -3   6   -2.60    7.00
 -15   3   6    3.90    8.40
  15   3  -6   13.50    7.80
  15   3  -6   18.40    8.70
 -15   3   6   15.10    8.30
 -13  -3   6  873.01   40.40
  13  -3  -6  911.51   38.60
  13   3  -6  886.21   38.30
 -13   3   6  753.82   38.60
  13   3  -6  808.72   37.10
 -13   3   6  858.91   37.40
  11  -3  -6   62.49    9.20
  11  -3  -6   51.69    9.80
 -11  -3   6   67.29   11.80
  11  -3  -6   53.69    8.10
  11   3  -6   57.89   10.30
 -11   3   6   55.39   10.10
 -11   3   6   59.69   11.80
  11   3  -6   64.79   10.90
  11   3  -6   71.59    9.30
   9  -3  -6  849.91   34.30
   9  -3  -6  836.62   32.90
   9  -3  -6  830.02   34.40
  -9  -3   6  823.42   35.40
  -9   3   6  836.82   36.20
   9   3  -6  827.42   33.50
   9   3  -6  882.51   34.60
  -9   3   6  821.72   33.10
   7  -3  -6  336.67   18.50
   7  -3  -6  319.27   15.00
   7  -3  -6  309.17   17.70
   7  -3  -6  293.57   18.00
  -7  -3   6  311.07   18.10
   7   3  -6  315.87   17.40
   7   3  -6  317.57   17.70
  -7   3   6  302.37   16.50
   5  -3  -6   31.00    7.50
   5  -3  -6   47.70    5.50
   5  -3  -6   25.30    5.90
   5  -3  -6   41.80    8.10
   5   3  -6   40.60    7.30
   5   3  -6   35.70    6.50
   3  -3  -6 1364.96   50.59
   3  -3  -6 1292.67   43.40
   3  -3  -6 1230.68   47.20
   3   3  -6 1344.57   43.00
   3   3  -6 1410.06   44.50
   1  -3  -6   -1.10    4.40
   1  -3  -6    3.20    4.90
   1  -3  -6    1.10    3.00
   1   3  -6   -3.60    3.10
   1   3  -6    0.80    2.60
  -1  -3  -6 1061.99   42.00
  -1  -3  -6 1096.79   34.60
  -1  -3  -6 1049.99   45.00
  -1   3  -6 1055.79   31.90
  -1   3  -6 1068.69   38.40
  -3  -3  -6   26.60    8.70
  -3  -3  -6   18.30    7.70
  -3  -3  -6   56.29   10.00
  -3   3  -6   32.90    8.10
  -3   3  -6   28.40    8.50
  -5  -3  -6  625.74   34.00
  -5  -3  -6  688.23   32.10
  -5   3  -6  659.93   30.90
  -5   3  -6  629.04   29.80
  -5   3  -6  649.04   32.90
  -5   3  -6  635.74   31.60
  -7  -3  -6   87.39   16.00
  -7  -3  -6   67.99   13.90
  -7   3  -6   80.09   13.00
 -16  -4   6   18.10   10.60
  16  -4  -6   36.10   10.10
 -16   4   6   17.70    9.40
  16   4  -6    6.20    8.10
 -16   4   6   -1.10    7.60
 -14  -4   6   71.19   14.30
  14  -4  -6   50.59   11.50
 -14   4   6   54.39   12.50
  14   4  -6   56.99   11.60
 -14   4   6   77.59   13.30
  14   4  -6   49.40   11.30
  12  -4  -6  287.67   20.40
  12  -4  -6  343.67   18.70
 -12  -4   6  360.66   23.50
  12   4  -6  346.37   22.00
 -12   4   6  324.87   21.10
  12   4  -6  304.57   20.50
 -12   4   6  349.96   22.90
 -10  -4   6  371.36   22.20
  10  -4  -6  382.16   21.60
  10  -4  -6  357.76   18.70
  10  -4  -6  371.16   19.80
  10   4  -6  341.77   20.60
  10   4  -6  333.07   20.00
 -10   4   6  337.77   20.10
 -10   4   6  362.96   22.10
   8  -4  -6 1667.23   58.19
  -8  -4   6 1698.13   57.79
   8  -4  -6 1711.23   56.59
   8  -4  -6 1684.73   56.79
  -8   4   6 1637.64   55.99
   8   4  -6 1646.14   55.79
   8   4  -6 1705.33   55.49
   6  -4  -6    7.00    5.00
   6  -4  -6    0.10    3.40
   6  -4  -6   -3.50    3.20
   6   4  -6   -1.40    3.50
  -6   4   6    3.60    4.40
   6   4  -6    0.00    3.90
   4  -4  -6  365.66   18.20
   4  -4  -6  378.56   21.00
   4  -4  -6  316.37   19.20
   4   4  -6  355.16   17.40
   4   4  -6  326.87   18.00
   2  -4  -6   20.10    6.90
   2  -4  -6   30.10    7.50
   2  -4  -6   40.40    6.70
   2   4  -6   29.80    5.50
   2   4  -6   34.60    6.90
   0  -4  -6    6.00    3.80
   0  -4  -6   19.10    7.10
   0  -4  -6    6.80    5.30
   0   4  -6   15.10    5.70
   0   4  -6    3.00    2.80
  -2  -4  -6  109.29   14.70
  -2  -4  -6  113.39   15.00
  -2  -4  -6  137.99   15.00
  -2   4  -6  100.89   12.10
  -4  -4  -6  141.19   17.30
  -4  -4  -6  174.28   18.10
  -4  -4  -6  147.29   17.80
  -4   4  -6  124.29   15.70
  -4   4  -6  183.08   17.50
  -6  -4  -6  523.75   32.40
  -6  -4  -6  595.54   30.00
  -6   4  -6  591.64   29.60
  -8  -4  -6  298.97   28.40
  -8  -4  -6  341.77   31.40
  -8   4  -6  329.87   23.50
 -15  -5   6  421.56   28.50
  15  -5  -6  392.66   25.70
 -15   5   6  426.46   27.90
 -15   5   6  410.96   27.40
  15   5  -6  456.25   28.60
  15   5  -6  435.26   27.50
  13  -5  -6   12.20    7.20
 -13  -5   6   25.90   10.10
  13   5  -6   14.30    7.40
  13   5  -6   45.90   10.40
 -13   5   6    8.80    7.70
 -13   5   6   17.40    9.30
  11  -5  -6   19.50    7.20
  11  -5  -6   14.70    6.00
 -11  -5   6   31.00    8.80
 -11   5   6   26.90    8.00
 -11   5   6   15.60    7.20
  11   5  -6   18.30    7.40
  11   5  -6   23.50    8.10
  -9  -5   6  391.46   22.30
   9  -5  -6  394.26   21.90
   9  -5  -6  397.66   21.30
   9  -5  -6  434.06   21.40
   9   5  -6  399.76   21.70
   9   5  -6  341.07   20.80
  -9   5   6  409.56   22.20
   7  -5  -6   19.10    6.50
  -7  -5   6    9.90    4.90
   7  -5  -6   12.70    5.70
   7  -5  -6   14.90    5.90
   7   5  -6   15.50    6.70
  -7   5   6    8.90    5.60
   7   5  -6    6.10    4.30
   5  -5  -6  486.55   24.30
   5  -5  -6  526.25   23.40
   5  -5  -6  484.15   25.20
  -5   5   6  453.95   23.00
   5   5  -6  484.45   22.20
   5   5  -6  494.25   23.30
   3  -5  -6   -3.50    4.00
   3  -5  -6   -7.50    3.90
   3  -5  -6    1.40    3.60
   3   5  -6    1.50    4.40
   3   5  -6    2.60    3.30
   1  -5  -6  178.48   12.10
   1  -5  -6  166.88   16.70
   1  -5  -6  178.18   17.90
   1   5  -6  183.58   10.90
   1   5  -6  174.88   15.50
  -1  -5  -6   -1.30    5.30
  -1  -5  -6    0.40    5.30
  -1  -5  -6   -1.30    5.60
  -1   5  -6   -6.30    4.20
  -1   5  -6   -0.40    2.30
  -3  -5  -6  204.98   21.60
  -3  -5  -6  218.88   19.80
  -3  -5  -6  243.88   23.10
  -3   5  -6  174.58   16.80
  -5  -5  -6  136.59   18.80
  -5  -5  -6  164.98   17.90
  -5   5  -6  159.18   17.40
  -5   5  -6  145.09   17.20
  -7  -5  -6    0.50    7.90
  -7  -5  -6    3.40    7.70
  -7   5  -6    5.20    6.70
 -16  -6   6  165.58   22.30
 -16   6   6  164.78   20.40
  16   6  -6  133.79   18.20
  16   6  -6  128.39   18.30
 -16   6   6  113.79   18.40
 -14  -6   6   -2.10    7.20
  14  -6  -6   -2.90    5.30
  14   6  -6    6.60    6.80
  14   6  -6    3.50    6.80
 -14   6   6   -1.20    6.90
 -14   6   6    3.70    6.80
 -12  -6   6  106.69   14.90
  12  -6  -6   93.49   12.10
  12  -6  -6  120.09   15.20
 -12   6   6   97.39   14.50
  12   6  -6   93.79   13.60
 -12   6   6  115.99   15.50
  12   6  -6   90.29   13.50
  10  -6  -6   94.29   12.90
 -10  -6   6  105.79   13.50
  10  -6  -6   70.99   10.80
  10   6  -6   81.39   12.10
 -10   6   6   85.19   12.60
  10   6  -6   90.89   12.60
   8  -6  -6   12.40    5.80
  -8  -6   6   14.70    6.00
   8  -6  -6    9.40    5.30
   8  -6  -6   17.90    6.70
   8   6  -6    6.90    4.90
  -8   6   6   -2.40    3.80
   8   6  -6    9.90    6.10
   6  -6  -6  498.85   25.80
   6  -6  -6  460.55   23.50
   6  -6  -6  521.45   25.70
   6   6  -6  569.04   25.60
  -6   6   6  501.65   24.90
   6   6  -6  497.95   23.70
   4  -6  -6  268.37   16.60
   4  -6  -6  262.07   18.90
   4  -6  -6  266.77   18.10
   4   6  -6  321.47   18.10
   4   6  -6  286.17   16.00
   2  -6  -6  102.49   13.40
   2  -6  -6   85.79   12.80
   2  -6  -6   77.99   11.90
   2  -6  -6   80.79   10.10
   2   6  -6   75.79   11.00
   2   6  -6   90.49    9.30
   0  -6  -6   90.19   13.40
   0  -6  -6   85.39   12.60
   0  -6  -6   84.79    9.90
   0  -6  -6   68.19   11.80
   0  -6  -6   80.69    8.80
   0   6  -6   67.69    7.60
   0   6  -6   80.39   11.80
  -2  -6  -6   61.89   11.70
  -2  -6  -6   43.80   10.60
  -2  -6  -6   60.99   12.10
  -2   6  -6   75.09   11.40
  -4  -6  -6   12.20    8.00
  -4  -6  -6   19.70    8.80
  -4   6  -6   20.90    7.50
  -4   6  -6   32.40    9.70
  -6  -6  -6  136.69   19.40
  -6  -6  -6  108.59   15.50
  -6   6  -6  131.19   17.10
  15  -7  -6   64.69   12.60
 -15  -7   6   64.19   14.50
  15   7  -6   82.69   15.50
  15   7  -6   94.89   15.60
 -15   7   6   86.99   15.00
 -15   7   6   61.79   13.80
 -13  -7   6    5.70    6.90
  13  -7  -6   23.20    8.00
 -13   7   6   25.90    9.70
  13   7  -6    9.70    7.20
  13   7  -6   30.50   10.20
 -11  -7   6  162.88   17.70
  11  -7  -6  162.88   16.40
  11  -7  -6  181.08   18.40
  11   7  -6  155.38   17.50
  11   7  -6  166.18   17.40
 -11   7   6  155.08   18.10
   9  -7  -6    1.10    4.10
  -9  -7   6   -2.20    4.30
   9  -7  -6   -1.10    5.10
   9  -7  -6   -2.30    4.50
   9   7  -6    5.50    5.10
   9   7  -6    4.60    5.70
  -9   7   6    1.00    5.40
   7  -7  -6  104.99   12.30
   7  -7  -6   77.29   11.50
   7  -7  -6   80.29   11.50
  -7  -7   6   89.69   10.90
   7   7  -6   74.79   11.10
   7   7  -6   89.39   11.60
  -7   7   6   92.89   12.50
   5  -7  -6  206.78   14.80
   5  -7  -6  194.78   18.00
   5  -7  -6  187.98   14.80
   5  -7  -6  206.18   16.20
   5   7  -6  197.48   14.20
  -5   7   6  199.88   15.50
   5   7  -6  157.18   15.90
   3  -7  -6   -1.70    3.90
   3  -7  -6    4.20    5.70
   3  -7  -6   -1.00    4.80
   3  -7  -6    8.50    5.50
   3   7  -6    3.60    4.30
   3   7  -6   11.80    6.50
   1  -7  -6  360.06   22.20
   1  -7  -6  350.66   22.90
   1  -7  -6  345.67   18.90
   1  -7  -6  299.87   20.60
   1   7  -6  353.76   21.10
   1   7  -6  329.87   16.70
  -1  -7  -6    3.40    6.00
  -1  -7  -6    1.20    5.40
  -1  -7  -6   -3.90    5.10
  -1   7  -6    5.80    3.50
  -1   7  -6    1.80    5.50
  -3  -7  -6  158.58   19.00
  -3  -7  -6  115.59   15.50
  -3   7  -6  153.08   16.50
  -5  -7  -6   63.79   14.70
  -5  -7  -6   59.99   12.70
  -5   7  -6   54.69   12.00
  -7  -7  -6   19.30   11.90
  -7  -7  -6   49.70   13.40
  -7   7  -6   42.30   12.40
 -14  -8   6   38.60   11.70
  14  -8  -6   62.59   12.90
 -14   8   6   48.90   12.30
  14   8  -6   55.19   12.60
  14   8  -6   29.80   10.00
  12  -8  -6  184.08   17.30
  12  -8  -6  207.08   20.50
 -12  -8   6  215.88   21.30
 -12   8   6  181.78   20.60
  12   8  -6  192.88   20.50
  12   8  -6  181.38   19.50
  10  -8  -6   21.10    7.60
  10  -8  -6   34.30    8.90
 -10  -8   6   18.20    7.20
 -10   8   6   19.60    8.10
  10   8  -6   17.00    7.70
  10   8  -6   14.40    7.00
   8  -8  -6   -5.80    4.00
   8  -8  -6   -1.90    4.20
   8  -8  -6    0.20    5.40
   8  -8  -6    8.40    4.70
  -8  -8   6    0.70    4.10
   8   8  -6   -0.20    6.00
  -8   8   6   -4.40    4.60
   8   8  -6    4.70    5.20
   6  -8  -6   27.20    7.80
   6  -8  -6   14.00    6.50
   6  -8  -6   18.90    6.40
   6  -8  -6   19.60    7.30
  -6   8   6   30.80    8.20
   6   8  -6   27.60    8.10
   6   8  -6   19.80    6.80
   4  -8  -6   71.09   11.10
   4  -8  -6   57.69   10.80
   4  -8  -6   57.99   10.00
   4  -8  -6   56.09   10.70
   4   8  -6   60.09    9.30
   4   8  -6   83.49   11.90
   2  -8  -6   25.80    8.40
   2  -8  -6   21.00    7.60
   2  -8  -6   16.00    7.70
   2  -8  -6   18.20    6.20
   2   8  -6   17.60    7.20
   2   8  -6   27.80    6.70
   0  -8  -6   31.70    9.80
   0  -8  -6   28.60    9.70
   0  -8  -6   35.40    9.70
   0  -8  -6   23.40    6.10
   0   8  -6   20.40    8.30
   0   8  -6   19.70    5.70
  -2  -8  -6  422.86   28.40
  -2  -8  -6  501.25   28.40
  -2   8  -6  486.55   19.40
  -2   8  -6  441.26   26.00
  -4  -8  -6    8.20    7.30
  -4  -8  -6   -3.50    6.60
  -4   8  -6    3.30    7.20
  -6  -8  -6   86.99   16.80
  -6  -8  -6  103.99   18.30
  -6   8  -6  117.59   17.10
  13  -9  -6   40.10   10.80
 -13  -9   6   28.20   10.90
  13   9  -6   58.49   12.60
 -13   9   6   44.40   12.80
  13   9  -6   43.30   11.60
  11  -9  -6  324.47   22.00
  11  -9  -6  305.57   22.50
 -11  -9   6  368.76   23.30
  11   9  -6  321.77   23.40
 -11   9   6  388.56   25.90
  11   9  -6  332.77   23.30
  -9  -9   6  163.18   16.20
   9  -9  -6  166.98   18.10
   9  -9  -6  142.69   16.30
   9   9  -6  129.29   15.70
  -9   9   6  178.28   19.00
   9   9  -6  161.58   17.70
  -7  -9   6   11.60    5.10
   7  -9  -6    4.70    5.60
   7  -9  -6    3.70    5.50
   7  -9  -6   12.50    7.10
   7  -9  -6   18.30    6.20
   7   9  -6    6.20    5.80
  -7   9   6   12.00    6.70
   7   9  -6    5.50    6.30
   5  -9  -6   76.79   11.80
   5  -9  -6   72.89   11.40
   5  -9  -6   64.09   11.50
  -5  -9   6   66.49    9.80
   5  -9  -6   86.49   13.00
   5   9  -6   67.39   11.00
   5   9  -6   69.49   11.40
   3  -9  -6   78.99   13.20
   3  -9  -6   56.49   10.80
   3  -9  -6   70.89   12.30
  -3  -9   6   78.49    9.50
   3  -9  -6   79.99   11.30
   3   9  -6   67.09    9.90
   3   9  -6   67.79   11.90
   1  -9  -6   45.30   10.80
   1  -9  -6   48.10   11.30
   1  -9  -6   56.59   11.60
   1  -9  -6   45.20    8.30
   1   9  -6   62.19   11.70
   1   9  -6   46.90    8.00
  -1  -9  -6   39.80   10.90
  -1  -9  -6   25.90    9.40
  -1   9  -6   44.20    7.50
  -1   9  -6   48.70   10.90
  -3  -9  -6    7.00    8.60
  -3  -9  -6    5.30    8.20
  -3   9  -6    9.40    7.20
  -5  -9  -6   40.80   11.40
  -5  -9  -6   63.29   15.00
  -5   9  -6   61.39   12.70
  14 -10  -6   67.59   13.80
 -14 -10   6   86.49   15.30
  14  10  -6   97.79   16.70
 -14  10   6   81.59   17.00
  14  10  -6   66.99   14.40
  12 -10  -6    4.20    6.80
  12 -10  -6   -2.10    6.50
 -12 -10   6    9.20    8.00
 -12  10   6    2.60    7.90
  12  10  -6    5.40    7.90
  12  10  -6    1.70    6.50
  10 -10  -6  125.09   16.20
 -10 -10   6  126.69   15.00
  10 -10  -6  123.19   15.30
  10  10  -6  122.19   16.00
 -10  10   6  130.49   17.30
  10  10  -6  114.49   16.20
   8 -10  -6    5.30    6.70
   8 -10  -6    3.50    5.80
  -8  10   6    1.50    6.00
   8  10  -6    7.30    6.60
   8  10  -6    5.80    6.20
  -6 -10   6    5.60    5.40
   6 -10  -6    9.80    6.40
   6 -10  -6   -2.70    6.50
   6 -10  -6    1.40    5.60
   6 -10  -6   25.30    7.90
   6  10  -6    5.90    5.60
   6  10  -6    5.80    7.00
  -6  10   6    4.60    6.40
   4 -10  -6   -8.90    4.70
   4 -10  -6   -6.00    5.00
   4 -10  -6    9.70    5.80
   4 -10  -6    0.50    5.90
  -4 -10   6   -0.80    4.00
   4  10  -6   -5.00    4.30
   4  10  -6    0.30    6.30
   2 -10  -6   27.10    7.50
   2 -10  -6   50.19   11.40
   2 -10  -6   47.20   10.80
   2  10  -6   37.90   10.00
   2  10  -6   40.00    8.30
   0 -10  -6  167.68   19.70
   0 -10  -6  138.89   14.40
   0 -10  -6  196.18   20.50
   0  10  -6  144.19   13.70
   0  10  -6  176.88   19.30
  -2 -10  -6   -2.60    6.70
  -2 -10  -6    7.70    8.20
  -2  10  -6    0.40    4.00
  -2  10  -6   -6.60    6.10
  -4 -10  -6  147.19   19.30
  -4 -10  -6  136.49   21.10
  -4  10  -6  148.29   18.60
  13 -11  -6   16.40    8.50
 -13  11   6   29.10   12.00
  13  11  -6    8.80    8.50
  13  11  -6   15.90    9.50
  11 -11  -6   13.20    8.70
  11 -11  -6    8.40    7.50
  11  11  -6   10.50    8.00
  11  11  -6   11.90    7.40
 -11  11   6    3.70    8.20
   9 -11  -6  127.89   16.60
   9 -11  -6  150.18   17.60
   9  11  -6  133.79   17.50
   9  11  -6  179.38   19.80
  -9  11   6  153.18   19.20
   7 -11  -6   23.90    9.40
  -7 -11   6   23.80    7.50
   7 -11  -6   21.30    8.70
   7  11  -6   20.10    8.40
   7  11  -6   18.70    8.30
  -7  11   6   27.60    9.80
   5 -11  -6    6.60    6.70
   5 -11  -6   -7.30    5.20
   5 -11  -6   14.40    8.50
   5 -11  -6   12.40    7.90
  -5 -11   6   13.40    6.00
   5  11  -6   10.10    6.40
   5  11  -6   18.10    8.30
   3 -11  -6  267.77   21.20
   3 -11  -6  287.07   25.40
  -3 -11   6  280.67   17.20
   3 -11  -6  281.87   19.00
   3  11  -6  308.97   19.50
   3  11  -6  247.88   22.80
   1 -11  -6   96.29   15.60
   1 -11  -6   63.79   13.70
   1 -11  -6   53.69   10.00
   1  11  -6   71.39   13.70
   1  11  -6   70.09   10.80
  -1 -11  -6   31.00   11.10
  -1 -11  -6   16.70    9.50
  -1  11  -6   26.40    9.40
  -1  11  -6   35.20    7.80
  -3 -11  -6   -4.20    7.40
  -3 -11  -6    4.40    9.50
  -3  11  -6   -1.60    6.70
  12 -12  -6  108.89   15.80
  12 -12  -6   91.29   16.00
 -12  12   6   90.29   16.70
  12  12  -6  120.99   18.00
  12  12  -6  119.19   18.40
  10 -12  -6   28.50   10.00
  10 -12  -6   28.70   10.40
 -10  12   6   14.80    9.00
  10  12  -6   17.90    9.20
  10  12  -6   21.50    9.30
   8 -12  -6   25.10    9.70
  -8 -12   6   26.40    8.70
   8 -12  -6   14.00    8.80
  -8  12   6   13.50    8.40
   8  12  -6   43.40   11.10
   8  12  -6   34.10   10.20
   6 -12  -6  138.89   17.60
   6 -12  -6  114.29   16.60
  -6 -12   6  115.19   14.20
   6 -12  -6  139.29   16.30
  -6  12   6  143.19   16.60
   6  12  -6  144.29   17.20
   6  12  -6  179.88   20.40
   4 -12  -6   20.50    8.60
  -4 -12   6   25.70    8.10
   4 -12  -6   27.70   10.20
   4  12  -6   36.90   10.30
   4  12  -6   20.60    8.00
   2 -12  -6    0.80    7.10
   2 -12  -6    1.70    6.00
   2 -12  -6  -16.60    5.10
   2  12  -6    6.40    6.00
   2  12  -6  -13.70    4.90
   0 -12  -6   14.10    7.20
   0 -12  -6   19.40    9.90
   0 -12  -6   27.80   11.40
   0  12  -6   32.80    8.40
   0  12  -6   33.00   10.90
  -2 -12  -6   -4.40    6.70
  -2 -12  -6   -0.70    8.50
  -2  12  -6    0.20    5.20
  -2  12  -6   -7.10    7.20
  -9 -13   6    0.80    6.50
   9 -13  -6   -4.30    7.90
   9 -13  -6   -9.70    6.70
  -9  13   6    1.60    7.40
   9  13  -6    9.80    8.50
   9  13  -6    5.60    7.50
   7 -13  -6  229.58   22.60
  -7 -13   6  251.17   22.50
   7 -13  -6  267.67   26.10
  -7  13   6  241.38   23.00
   7  13  -6  223.88   22.00
   7  13  -6  231.88   23.10
  -7  13   6  219.38   23.60
   5 -13  -6   57.69   11.90
   5 -13  -6   70.29   14.50
  -5 -13   6   60.29   11.00
   5  13  -6   53.19   11.30
   5  13  -6   72.49   14.00
   3 -13  -6   71.19   14.30
   3 -13  -6   52.89   12.60
   3 -13  -6   77.59   12.80
   3  13  -6   82.69   13.30
   3  13  -6   74.99   14.60
   1 -13  -6   21.80   10.60
   1 -13  -6    7.60    6.80
   1 -13  -6    0.00    8.30
   1  13  -6    8.20    7.60
   1  13  -6    7.00    6.50
  -1 -13  -6   56.29   14.10
  -1 -13  -6   90.79   17.10
  -1  13  -6   96.39   16.70
  -1  13  -6   79.49   12.00
   8 -14  -6  163.68   21.30
  -8 -14   6  200.98   21.60
   8  14  -6  187.68   22.90
   8  14  -6  182.68   22.00
  -8  14   6  121.89   17.30
  -8  14   6  187.58   22.70
   6 -14  -6  179.08   21.80
   6 -14  -6  147.59   17.80
  -6 -14   6  175.28   18.90
   6  14  -6  166.38   20.40
   6  14  -6  154.48   18.70
   4 -14  -6    1.70    8.10
  -4 -14   6    4.40    6.30
   4 -14  -6   -4.30    6.30
   4 -14  -6   -0.60    8.10
   4  14  -6   -3.00    8.30
   4  14  -6    2.90    6.60
   2 -14  -6    6.60    7.90
   2 -14  -6   30.80   12.20
   2 -14  -6    2.90    8.40
   2  14  -6   28.30    9.50
   2  14  -6   25.80   11.20
  16   0  -7   15.70    7.90
 -16   0   7    4.80    8.40
  14   0  -7   -4.10    6.20
 -14   0   7    1.00    6.70
  12   0  -7   11.20    6.10
 -12   0   7    2.30    6.10
  12   0  -7   -4.80    3.70
  12   0  -7   -8.30    4.30
  10   0  -7   -6.80    3.90
 -10   0   7   -6.20    4.40
  10   0  -7   -8.80    3.50
  10   0  -7    0.60    4.40
   8   0  -7   -6.00    3.10
   8   0  -7   -3.90    3.40
   8   0  -7    1.20    4.40
   6   0  -7   -5.40    4.10
   6   0  -7   -0.50    3.90
   6   0  -7    3.70    4.00
   4   0  -7    4.40    4.00
   4   0  -7    0.30    3.50
   4   0  -7    1.00    5.20
   2   0  -7  -10.30    3.50
   2   0  -7    2.00    3.70
   2   0  -7    1.00    3.50
   2   0  -7   -6.10    3.50
   0   0  -7   -5.70    3.90
   0   0  -7    3.90    2.90
   0   0  -7    0.20    5.50
  -2   0  -7   -1.80    5.30
  -4   0  -7   -6.70    5.80
  -4   0  -7    0.00    5.50
  -6   0  -7    4.20    6.90
  -6   0  -7   -2.00    7.10
  -6   0  -7   -2.10    6.60
  15  -1  -7   -0.40    6.10
 -15  -1   7    3.70    8.60
  15   1  -7   19.80    9.10
 -15   1   7   12.70   10.00
 -13  -1   7   50.79   12.10
  13  -1  -7   45.20   10.00
  13   1  -7   38.50    9.60
 -13   1   7   35.50    8.50
  13   1  -7   46.20   10.20
 -13   1   7   48.30   12.00
  11  -1  -7    5.00    5.20
 -11  -1   7    3.20    5.70
  11  -1  -7    4.20    4.90
  11  -1  -7    0.30    5.60
 -11   1   7    0.40    4.20
  11   1  -7    1.70    5.20
  11   1  -7    6.50    5.90
 -11   1   7   12.50    7.40
  11   1  -7    5.90    4.90
   9  -1  -7  263.07   16.10
  -9  -1   7  273.97   18.80
   9  -1  -7  261.17   17.60
   9  -1  -7  289.17   18.60
   9   1  -7  263.47   16.80
   9   1  -7  259.67   17.40
   9   1  -7  282.67   18.60
  -9   1   7  279.07   15.30
   7  -1  -7    0.90    4.00
   7  -1  -7    4.20    4.90
   7  -1  -7    2.40    5.40
   7   1  -7    1.90    4.30
   7   1  -7   -3.00    4.40
   7   1  -7    0.10    4.20
   5  -1  -7   40.00    8.90
   5  -1  -7   44.10    8.80
   5  -1  -7   47.00    7.90
   5  -1  -7   52.29    7.10
   5   1  -7   45.10    8.00
   5   1  -7   57.69    8.20
   5   1  -7   33.00    8.00
   3  -1  -7   21.40    7.10
   3  -1  -7   38.20    6.80
   3  -1  -7   21.10    7.20
   3   1  -7   26.40    7.90
   3   1  -7   38.10    6.60
   3   1  -7   27.10    6.30
   1  -1  -7    1.60    5.80
   1  -1  -7    1.70    3.00
   1  -1  -7    3.10    5.60
   1   1  -7    0.90    4.80
   1   1  -7   -5.10    3.50
   1   1  -7   -1.40    5.20
   1   1  -7   -1.80    2.90
  -1  -1  -7   13.60    7.00
  -1  -1  -7   17.90    8.10
  -1   1  -7   19.40    8.10
  -1   1  -7   25.00    8.60
  -3  -1  -7    2.80    6.50
  -3  -1  -7   -1.00    6.50
  -3   1  -7    3.60    6.70
  -5  -1  -7   -0.30    6.60
  -5  -1  -7    8.40    7.90
  -5   1  -7   -4.30    6.30
  -5   1  -7   -2.10    6.20
 -16  -2   7   57.89   14.60
  16  -2  -7   73.49   13.80
 -16   2   7   64.79   13.70
 -16   2   7   44.10   12.00
  16   2  -7   68.49   13.70
 -14  -2   7   49.80   13.10
  14  -2  -7   20.60    8.60
 -14   2   7   18.90    9.20
  14   2  -7   33.70    9.90
  14   2  -7   35.60   10.00
 -14   2   7   46.70   10.00
  12  -2  -7   34.60    8.00
 -12  -2   7   32.20   10.20
  12  -2  -7   47.30   10.20
  12   2  -7   35.90    7.90
 -12   2   7   42.90    8.90
 -12   2   7   27.10    9.60
  12   2  -7   47.80   10.40
  12   2  -7   33.00    9.60
  10  -2  -7   -1.20    4.30
  10  -2  -7    4.70    5.80
  10  -2  -7    3.90    5.10
 -10  -2   7    9.60    6.60
  10  -2  -7    6.30    4.60
  10   2  -7    6.50    5.50
 -10   2   7    1.20    4.00
  10   2  -7   11.00    5.70
  10   2  -7    5.50    4.80
   8  -2  -7   11.90    5.30
   8  -2  -7   11.40    6.00
   8  -2  -7    8.70    5.40
   8  -2  -7   12.60    5.60
   8   2  -7    3.30    5.20
  -8   2   7    6.40    4.20
   8   2  -7    2.90    4.70
   8   2  -7   15.50    6.20
   6  -2  -7   58.79    9.30
   6  -2  -7   41.40    9.30
   6  -2  -7   47.10    9.60
   6   2  -7   49.99    8.60
   6   2  -7   53.99    8.70
   6   2  -7   49.70    9.40
   4  -2  -7  135.79   15.30
   4  -2  -7  141.69   13.00
   4  -2  -7  128.79   15.40
   4   2  -7  152.58   11.30
   4   2  -7  147.59   13.30
   2  -2  -7  126.99   15.00
   2  -2  -7  148.19   10.80
   2  -2  -7  159.18   17.80
   2   2  -7  139.69   13.10
   2   2  -7  139.29   10.00
   0  -2  -7   55.29   11.40
   0  -2  -7   61.09   11.60
   0  -2  -7   61.69    7.40
   0   2  -7   77.79   12.00
   0   2  -7   70.39    9.70
   0   2  -7   65.49   11.90
   0   2  -7   66.89    6.80
  -2  -2  -7    7.20    6.80
  -2   2  -7   12.10    7.40
  -2   2  -7    0.20    5.00
  -4  -2  -7   53.29   11.60
  -4  -2  -7   73.99   13.10
  -4   2  -7   47.90   11.90
  -6  -2  -7   85.19   15.80
  -6  -2  -7   99.79   16.30
  -6   2  -7  116.29   16.20
  -6   2  -7  113.49   16.40
  15  -3  -7    6.20    7.50
 -15  -3   7    1.10    8.30
 -15   3   7    2.40    6.80
  15   3  -7    3.60    6.90
  15   3  -7    6.00    7.60
 -15   3   7    3.30    8.20
 -13  -3   7    6.80    8.00
  13  -3  -7    4.00    6.30
  13   3  -7   -0.50    6.40
  13   3  -7   -0.50    6.40
 -13   3   7    2.80    7.60
 -13   3   7   -8.80    4.80
  11  -3  -7  123.39   15.60
  11  -3  -7  127.09   14.10
 -11  -3   7  118.09   15.50
  11   3  -7  126.39   13.40
  11   3  -7  129.09   15.10
  11   3  -7  113.89   14.00
 -11   3   7  125.19   14.00
   9  -3  -7  315.67   20.60
   9  -3  -7  367.36   21.40
   9  -3  -7  360.86   21.90
  -9  -3   7  351.06   21.70
   9   3  -7  360.96   20.60
   9   3  -7  352.06   21.20
  -9   3   7  366.06   19.40
   9   3  -7  357.56   20.80
   7  -3  -7  137.09   13.80
   7  -3  -7  159.68   16.50
   7  -3  -7  107.39   13.40
   7   3  -7  116.69   12.40
  -7   3   7  121.19   12.40
   7   3  -7  119.29   13.00
   5  -3  -7  126.99   15.20
   5  -3  -7  109.79   12.00
   5  -3  -7  110.69   13.80
   5   3  -7  118.09   12.40
   5   3  -7  108.39   12.00
   3  -3  -7   16.60    5.70
   3  -3  -7   27.10    8.10
   3  -3  -7   21.90    7.50
   3   3  -7   24.30    6.80
   3   3  -7   14.80    5.10
   1  -3  -7  406.76   25.50
   1  -3  -7  391.56   18.50
   1  -3  -7  451.45   25.40
   1   3  -7  428.46   21.60
   1   3  -7  413.16   17.70
  -1  -3  -7   55.09    6.90
  -1  -3  -7   53.29   11.30
  -1   3  -7   47.70    9.20
  -1   3  -7   71.89   12.70
  -3  -3  -7    6.40    7.70
  -3  -3  -7   18.10    9.10
  -3   3  -7   17.90    7.10
  -3   3  -7   28.50    9.10
  -5  -3  -7   80.29   14.20
  -5  -3  -7  107.99   17.30
  -5   3  -7  113.49   15.90
 -16  -4   7   27.40   12.60
  16  -4  -7   44.70   11.30
  16   4  -7   42.80   12.20
  16   4  -7   31.60   11.00
 -16   4   7   36.60   11.70
 -16   4   7   36.80   12.60
  14  -4  -7  213.18   22.00
 -14  -4   7  200.78   22.30
 -14   4   7  212.68   20.90
  14   4  -7  181.58   20.00
 -14   4   7  230.08   23.90
  14   4  -7  201.88   21.10
 -12  -4   7   22.50    9.10
  12  -4  -7   -4.20    4.80
  12  -4  -7    5.00    5.80
 -12   4   7    3.50    6.00
  12   4  -7   -0.60    5.90
  12   4  -7   -3.80    6.00
  10  -4  -7  114.79   14.50
 -10  -4   7  128.29   15.50
  10  -4  -7  118.19   13.70
  10  -4  -7  108.39   13.30
  10   4  -7  119.29   14.40
  10   4  -7  106.99   13.60
  10   4  -7  123.39   13.60
 -10   4   7  106.59   12.80
   8  -4  -7   26.00    7.40
   8  -4  -7   36.30    8.30
   8  -4  -7   33.60    8.00
   8   4  -7   41.50    8.70
  -8   4   7   39.70    8.60
   8   4  -7   28.80    7.40
   6  -4  -7  199.98   18.40
   6  -4  -7  223.78   15.60
   6  -4  -7  173.08   17.20
   6   4  -7  196.58   14.80
   6   4  -7  209.68   14.70
   4  -4  -7  197.38   18.50
   4  -4  -7  162.38   17.40
   4  -4  -7  186.58   13.50
   4   4  -7  179.18   12.60
   4   4  -7  162.08   15.20
   2  -4  -7   94.39   14.20
   2  -4  -7   84.09   12.70
   2  -4  -7   92.09   10.30
   2   4  -7   84.49   11.50
   2   4  -7   88.29    9.50
   0  -4  -7  569.84   29.50
   0  -4  -7  497.25   30.70
   0  -4  -7  516.95   22.20
   0   4  -7  561.94   26.30
   0   4  -7  535.75   20.20
  -2  -4  -7    8.40    7.40
  -2  -4  -7   16.50    8.30
  -2   4  -7   16.20    7.50
  -4  -4  -7  242.08   23.40
  -4  -4  -7  230.38   24.90
  -4   4  -7  243.78   21.10
  -4   4  -7  226.38   21.90
  -6  -4  -7   -1.40    7.90
  -6  -4  -7   10.80    9.10
  -6   4  -7   -2.30    6.40
  15  -5  -7   40.20   10.90
 -15  -5   7   39.60   11.90
  15   5  -7   45.00   11.70
 -15   5   7   25.20    9.80
 -15   5   7   28.30   11.10
  15   5  -7   38.90   11.10
  13  -5  -7    7.70    6.80
 -13  -5   7    5.30    7.40
 -13   5   7    5.00    6.80
  13   5  -7    0.70    5.80
  13   5  -7   21.10    9.00
  11  -5  -7    1.80    5.90
  11  -5  -7   -0.60    5.30
 -11  -5   7    1.90    6.40
  11   5  -7    3.10    6.20
  11   5  -7    9.60    6.60
  11   5  -7   -3.80    3.50
 -11   5   7   -6.10    4.90
   9  -5  -7   31.40    8.60
   9  -5  -7   22.20    7.30
  -9  -5   7   54.49   10.30
   9  -5  -7   26.80    8.30
   9   5  -7   30.10    8.30
  -9   5   7   28.60    7.50
   9   5  -7   26.10    8.00
   7  -5  -7    2.90    5.00
   7  -5  -7   -3.40    4.00
   7  -5  -7   -1.30    4.90
  -7   5   7    5.20    4.90
   7   5  -7    0.50    4.50
   7   5  -7   13.50    6.20
   5  -5  -7   -1.70    5.20
   5  -5  -7   -1.10    5.50
   5  -5  -7    2.00    4.10
   5   5  -7    1.20    5.20
   5   5  -7   -2.10    3.70
   3  -5  -7  302.37   17.50
   3  -5  -7  283.67   20.50
   3  -5  -7  291.97   21.60
   3   5  -7  311.57   16.60
   3   5  -7  326.37   19.50
   1  -5  -7   -3.30    6.40
   1  -5  -7   11.20    5.00
   1  -5  -7   10.60    7.00
   1  -5  -7    8.30    6.70
   1   5  -7   10.30    4.30
   1   5  -7    5.90    5.90
  -1  -5  -7   32.10   10.50
  -1  -5  -7   64.09   13.00
  -1   5  -7   61.79   11.20
  -3  -5  -7   91.99   15.70
  -3  -5  -7   97.39   15.30
  -3   5  -7   76.99   12.80
  -5  -5  -7   -2.30    7.20
  -5  -5  -7    2.80    8.20
  -5   5  -7    1.40    6.70
 -14  -6   7  148.89   19.90
  14  -6  -7  123.89   17.00
 -14   6   7   96.49   15.80
  14   6  -7   94.19   15.50
  14   6  -7  129.49   17.80
 -12  -6   7  114.09   16.20
  12  -6  -7   98.89   13.40
  12  -6  -7  107.39   15.80
 -12   6   7   99.89   14.60
  12   6  -7   90.39   14.20
  12   6  -7  101.09   15.30
  10  -6  -7    9.50    7.00
 -10  -6   7   -2.80    4.40
  10  -6  -7   -4.20    5.60
  10   6  -7   -3.70    5.40
  10   6  -7   -7.40    5.40
 -10   6   7    3.60    5.20
   8  -6  -7   13.50    6.90
   8  -6  -7   26.00    8.10
   8  -6  -7   41.40    9.20
   8   6  -7   10.90    6.10
   8   6  -7   27.90    8.50
  -8   6   7   17.80    7.40
   6  -6  -7    5.40    5.70
   6  -6  -7   -1.90    5.50
   6  -6  -7    4.80    5.20
   6   6  -7   -4.00    3.70
   6   6  -7    2.50    5.00
   4  -6  -7   93.69   13.70
   4  -6  -7  132.09   16.80
   4  -6  -7  107.19   12.70
   4   6  -7  112.99   13.80
   4   6  -7  129.89   12.50
   2  -6  -7  203.08   21.20
   2  -6  -7  234.78   21.50
   2  -6  -7  215.78   15.10
   2  -6  -7  205.68   20.60
   2   6  -7  214.28   19.10
   2   6  -7  217.78   13.60
   0  -6  -7  114.69   16.30
   0  -6  -7  111.69   11.80
   0  -6  -7  133.79   17.30
   0   6  -7  101.39    9.50
   0   6  -7  124.19   14.80
  -2  -6  -7   72.79   14.00
  -2  -6  -7   49.60   12.50
  -2   6  -7   85.19   13.40
  -4  -6  -7  134.59   18.30
  -4  -6  -7   83.29   16.10
  -4   6  -7  123.49   16.30
 -15  -7   7   -3.60    8.10
  15  -7  -7   11.70    8.30
  15   7  -7   13.10   10.10
 -15   7   7   -9.60    7.20
  15   7  -7   17.00    9.00
 -13  -7   7   -1.60    6.30
  13  -7  -7    0.30    5.90
  13   7  -7    4.00    7.70
 -13   7   7   -3.20    6.90
  13   7  -7   -4.50    5.50
  11  -7  -7  201.18   19.50
  11  -7  -7  219.18   21.50
 -11  -7   7  236.78   21.80
  11   7  -7  241.58   22.00
  11   7  -7  201.68   20.60
 -11   7   7  246.58   19.50
  -9  -7   7   78.39   11.70
   9  -7  -7  127.39   15.40
   9  -7  -7  145.29   16.20
   9  -7  -7  116.29   14.00
  -9   7   7  103.99   14.00
   9   7  -7  105.29   14.20
   9   7  -7   93.69   13.70
   7  -7  -7  854.61   37.50
   7  -7  -7  769.82   34.50
   7  -7  -7  751.92   36.10
  -7   7   7  774.72   35.20
   7   7  -7  769.42   34.70
   7   7  -7  751.52   33.50
   5  -7  -7   48.10   10.50
   5  -7  -7   47.20    9.90
   5  -7  -7   33.80    9.80
   5  -7  -7   49.10    9.50
   5   7  -7   40.70    9.90
   5   7  -7   38.30    8.00
   3  -7  -7 1296.37   52.99
   3  -7  -7 1277.37   47.50
   3  -7  -7 1357.26   55.89
   3  -7  -7 1346.37   53.39
   3   7  -7 1311.67   45.70
   3   7  -7 1379.16   50.29
   1  -7  -7   32.10    7.70
   1  -7  -7   35.90   10.50
   1  -7  -7   25.00    9.10
   1   7  -7   37.40   10.10
   1   7  -7   32.50    6.60
  -1  -7  -7  107.09   16.50
  -1  -7  -7  135.59   18.90
  -1   7  -7  150.68   17.30
  -3  -7  -7  740.53   39.80
  -3  -7  -7  683.23   36.60
  -3   7  -7  675.93   34.80
 -14  -8   7  263.07   25.80
  14  -8  -7  184.68   21.60
  14   8  -7  236.68   24.30
 -14   8   7  263.17   26.20
  12  -8  -7   12.10    8.90
 -12  -8   7   20.80    9.00
  12  -8  -7   15.60    7.90
  12   8  -7    9.10    7.80
 -12   8   7   13.30    8.30
  12   8  -7   19.50    8.50
  10  -8  -7  145.99   17.10
 -10  -8   7  163.38   17.50
  10  -8  -7  160.28   17.90
  10   8  -7  145.79   17.30
 -10   8   7  151.38   17.30
  10   8  -7  160.38   18.00
   8  -8  -7  115.79   14.10
   8  -8  -7  115.09   14.70
   8  -8  -7  130.59   15.60
   8  -8  -7  133.19   17.00
  -8   8   7  114.79   15.00
   8   8  -7   92.99   13.80
   8   8  -7   97.79   13.50
   6  -8  -7  168.98   18.90
   6  -8  -7  180.48   18.80
   6  -8  -7  205.58   19.50
   6  -8  -7  171.78   17.50
   6   8  -7  214.28   20.20
   6   8  -7  209.68   16.00
   4  -8  -7   89.89   13.80
   4  -8  -7   63.59   11.20
   4  -8  -7   86.59   14.20
   4   8  -7   66.39   11.60
   4   8  -7   73.29   10.60
   2  -8  -7  267.57   20.90
   2  -8  -7  269.07   18.60
   2  -8  -7  273.77   21.50
   2   8  -7  261.47   16.10
   2   8  -7  268.47   23.20
   0  -8  -7  201.08   22.30
   0  -8  -7  271.07   25.10
   0   8  -7  193.88   12.80
   0   8  -7  221.58   21.30
  -2  -8  -7  144.99   20.20
  -2  -8  -7  116.99   17.10
  -2   8  -7  141.79   17.30
  -4  -8  -7  168.68   22.10
  -4  -8  -7  177.88   20.90
  -4   8  -7  205.58   22.40
 -13  -9   7   27.80   10.60
  13  -9  -7   17.90    9.30
  13   9  -7   27.30    9.50
 -13   9   7   26.70   10.40
  13   9  -7    6.00    8.80
 -11  -9   7   14.60    7.50
  11  -9  -7   14.20    8.10
  11  -9  -7   12.60    7.50
 -11   9   7    9.20    7.70
  11   9  -7   -6.10    6.60
  11   9  -7    1.20    7.20
   9  -9  -7    2.60    6.70
   9  -9  -7    3.00    6.60
   9   9  -7    6.40    6.40
  -9   9   7    9.30    7.30
   9   9  -7    9.70    8.20
   7  -9  -7   29.90    8.90
   7  -9  -7    8.20    7.50
   7  -9  -7   39.90    9.40
   7  -9  -7   22.50    8.70
   7   9  -7   15.80    8.90
   7   9  -7   25.40    8.30
  -7   9   7   38.60    9.90
   5  -9  -7   12.50    6.60
   5  -9  -7   13.10    7.50
   5  -9  -7    1.80    7.10
   5   9  -7   -3.00    4.90
   5   9  -7    5.30    7.10
   3  -9  -7   34.10   10.40
   3  -9  -7   24.70    8.80
   3  -9  -7   27.60    8.00
   3   9  -7   14.80    8.00
   3   9  -7   18.70    7.00
   1  -9  -7  193.88   21.30
   1  -9  -7  135.29   18.50
   1   9  -7  162.38   14.30
   1   9  -7  144.09   17.90
  -1  -9  -7    5.40    8.50
  -1  -9  -7    4.30    8.30
  -1   9  -7   14.00    8.60
  -3  -9  -7   46.90   13.20
  -3  -9  -7    7.20    9.80
  -3   9  -7   47.80   12.80
  12 -10  -7   -7.00    6.20
  12 -10  -7   -0.60    7.70
 -12  10   7   -2.40    6.80
  12  10  -7   -6.70    7.90
  12  10  -7    3.40    7.20
  10 -10  -7  214.48   22.20
  10 -10  -7  187.48   20.10
 -10  10   7  209.38   22.50
  10  10  -7  215.78   21.40
  10  10  -7  241.18   23.40
   8 -10  -7   13.50    8.80
   8 -10  -7   18.60    9.60
   8  10  -7    9.80    7.50
  -8  10   7   27.50    9.90
   8  10  -7   19.10    8.10
   6 -10  -7  212.38   20.40
   6 -10  -7  205.58   20.30
   6 -10  -7  224.88   22.50
   6  10  -7  208.48   22.10
   6  10  -7  232.48   20.70
   4 -10  -7  150.38   17.50
   4 -10  -7  140.39   18.10
   4 -10  -7  174.08   20.40
   4  10  -7  160.98   18.60
   4  10  -7  172.78   17.20
   2 -10  -7   47.50   13.10
   2 -10  -7   44.60   11.50
   2 -10  -7   29.10    8.50
   2  10  -7   55.39    9.70
   2  10  -7   52.09   12.10
   0 -10  -7  643.14   36.40
   0 -10  -7  584.64   33.90
   0  10  -7  564.64   32.50
   0  10  -7  538.95   25.20
  -2 -10  -7   73.89   16.20
  -2 -10  -7   68.69   15.10
  -2  10  -7   70.19   14.60
  11 -11  -7   33.00   11.20
  11 -11  -7   24.50   10.30
  11  11  -7   28.10   10.40
 -11  11   7   14.30    9.40
  11  11  -7   22.60   10.60
   9 -11  -7  151.88   19.10
   9 -11  -7  141.69   18.80
   9  11  -7  130.69   17.70
   9  11  -7  109.19   15.90
  -9  11   7  165.08   21.00
   7 -11  -7  272.47   26.10
   7 -11  -7  253.17   23.40
   7 -11  -7  233.58   23.30
   7  11  -7  202.68   20.80
   5 -11  -7  371.76   25.10
   5 -11  -7  377.76   25.00
   5 -11  -7  331.97   29.50
   5  11  -7  356.26   25.20
   5  11  -7  393.56   23.70
   3 -11  -7  214.58   20.10
   3 -11  -7  225.48   23.50
   3 -11  -7  234.28   24.20
   3  11  -7  228.18   23.60
   3  11  -7  225.48   17.30
   1 -11  -7  394.86   28.90
   1 -11  -7  437.26   29.40
   1  11  -7  401.56   27.60
   1  11  -7  391.16   22.00
  -1 -11  -7    5.90   10.00
  -1 -11  -7    1.60    8.90
  -1  11  -7    3.80    8.00
   8 -12  -7  235.88   23.70
   8 -12  -7  275.77   27.00
  -8  12   7  245.58   24.70
   8  12  -7  268.57   24.60
   8  12  -7  249.97   24.80
   6 -12  -7   -0.30    7.60
   6 -12  -7   22.10    9.50
   6 -12  -7    8.80    9.80
   6  12  -7   21.40    8.60
   6  12  -7   18.90    9.60
   4 -12  -7   12.50    7.30
   4 -12  -7    4.80    7.60
   4 -12  -7   11.90    9.50
   4  12  -7    7.00    6.40
   4  12  -7    0.30    8.00
   2 -12  -7  176.78   22.00
   2 -12  -7  172.28   21.80
   2  12  -7  187.88   22.30
   2  12  -7  159.98   16.90
   7 -13  -7   21.40   10.30
   7  13  -7    5.10    7.60
   5 -13  -7   12.30   10.40
   5 -13  -7   -2.80    7.80
   5 -13  -7   10.00    8.10
   5  13  -7    4.60    6.70
   5  13  -7   12.60    9.40
 -14   0   8  419.86   29.30
  14   0  -8  432.66   27.90
  12   0  -8  177.78   19.10
  12   0  -8  197.88   18.30
  12   0  -8  171.68   17.10
  10   0  -8  160.78   15.60
  10   0  -8  169.28   17.30
  10   0  -8  175.98   18.30
   8   0  -8  128.69   13.00
   8   0  -8  114.59   14.60
   8   0  -8  131.89   15.00
   6   0  -8   12.20    6.20
   6   0  -8   20.60    7.80
   6   0  -8   11.30    6.60
   4   0  -8  582.74   30.80
   4   0  -8  575.44   25.90
   2   0  -8   88.79   13.90
   2   0  -8   80.29    9.40
   0   0  -8 1133.19   49.00
  -2   0  -8   13.60    8.40
  -4   0  -8   85.29   16.10
  15  -1  -8   17.70    8.90
 -15  -1   8    3.00    9.00
 -15   1   8    1.20    8.20
  15   1  -8   -4.00    6.60
 -13  -1   8   37.70   11.90
  13  -1  -8   40.40   11.00
  13   1  -8   30.80    9.20
 -13   1   8   41.10   11.60
  13   1  -8   42.50   11.40
  11  -1  -8  146.39   17.30
  11  -1  -8  199.68   19.30
  11  -1  -8  166.88   16.90
  11  -1  -8  174.38   16.80
  11   1  -8  175.08   17.50
  11   1  -8  161.78   17.50
  11   1  -8  159.48   16.40
   9  -1  -8   74.59   12.20
   9  -1  -8   71.79   12.20
   9  -1  -8   73.59   12.00
   9   1  -8   87.99   11.80
   9   1  -8   83.29   12.00
   9   1  -8   79.19   12.60
   7  -1  -8   78.99   12.80
   7  -1  -8   70.79   11.80
   7  -1  -8   77.79   11.80
   7   1  -8   51.49   10.00
   7   1  -8   67.09    9.90
   7   1  -8   71.69   10.90
   5  -1  -8  114.69   14.90
   5  -1  -8  107.59   12.50
   5  -1  -8   74.69   13.30
   5   1  -8   97.39   11.70
   5   1  -8   73.79   12.30
   3  -1  -8   37.30   10.10
   3  -1  -8   30.10    6.90
   3   1  -8   37.10   10.30
   3   1  -8   29.90    6.50
   1  -1  -8   11.90    4.60
   1  -1  -8   14.20    8.30
   1   1  -8   39.70   11.30
   1   1  -8    9.80    4.70
  -1  -1  -8   63.99   13.40
  -1   1  -8   51.49   12.00
  -3  -1  -8  116.59   18.00
  -3  -1  -8  134.39   18.70
  -3   1  -8  142.99   19.00
 -14  -2   8  107.39   17.60
  14  -2  -8  126.59   17.30
  14   2  -8  131.29   17.40
 -14   2   8  111.59   18.00
  14   2  -8  130.59   17.90
 -12  -2   8   -2.90    6.10
  12  -2  -8   -0.80    5.50
  12  -2  -8    6.90    6.90
  12   2  -8    4.10    7.00
  12   2  -8   -2.90    5.10
  12   2  -8    4.90    7.30
  10  -2  -8   20.30    7.70
  10  -2  -8    4.10    5.80
  10  -2  -8   10.40    6.50
  10   2  -8   10.90    6.60
  10   2  -8   17.80    7.70
  10   2  -8    8.70    6.10
   8  -2  -8   43.50   10.30
   8  -2  -8   31.00    9.10
   8  -2  -8   67.99   11.60
   8   2  -8   34.40    8.60
   8   2  -8   32.50    8.20
   8   2  -8   46.20   10.20
   6  -2  -8   16.40    8.30
   6  -2  -8    9.00    5.60
   6  -2  -8   10.90    7.10
   6   2  -8    3.30    5.00
   6   2  -8   -1.70    4.70
   6   2  -8   13.70    7.30
   4  -2  -8   42.40   10.70
   4  -2  -8   54.49    8.80
   4   2  -8   39.80   10.30
   4   2  -8   30.80    7.30
   4   2  -8   26.70    7.60
   2  -2  -8  102.89   15.70
   2  -2  -8  108.39   11.20
   2   2  -8  100.29   10.50
   2   2  -8  108.69   15.60
   0  -2  -8    5.60    8.10
   0   2  -8   14.90    8.70
  -2  -2  -8    7.30    7.10
  -2  -2  -8   -7.80    6.70
  -2   2  -8   -7.50    6.90
  15  -3  -8   10.60    7.70
 -15  -3   8    3.90    8.60
 -15   3   8    5.80    7.80
  15   3  -8    5.40    8.80
  15   3  -8    6.80    7.80
  13  -3  -8   13.50    7.80
 -13  -3   8   19.20    9.40
  13   3  -8    2.50    6.60
  13   3  -8    2.60    7.30
  11  -3  -8  619.14   32.10
  11  -3  -8  572.44   29.90
  11   3  -8  623.64   30.20
  11   3  -8  630.84   30.80
  11   3  -8  575.84   31.20
   9  -3  -8   -3.90    5.10
   9  -3  -8   -7.40    4.90
   9  -3  -8    3.60    5.50
   9   3  -8    2.60    5.50
  -9   3   8    1.50    4.50
   9   3  -8   -7.40    5.00
   9   3  -8   -2.60    5.10
   7  -3  -8  218.48   19.20
   7  -3  -8  241.28   19.40
   7  -3  -8  247.78   19.30
   7   3  -8  239.18   18.40
   7   3  -8  242.28   17.10
   7   3  -8  232.68   16.90
   5  -3  -8   75.79   13.30
   5  -3  -8   79.49   11.30
   5   3  -8   72.29   11.10
   5   3  -8  115.39   15.60
   5   3  -8   97.09   11.90
   3  -3  -8  265.47   21.20
   3  -3  -8  302.37   17.60
   3   3  -8  301.67   21.80
   3   3  -8  288.47   18.70
   3   3  -8  308.97   16.80
   1  -3  -8   36.00   10.80
   1  -3  -8   46.10    7.80
   1   3  -8   51.09   11.40
  -1  -3  -8  103.79   17.00
  -1  -3  -8  113.89   16.70
  -1   3  -8  106.29   16.10
  -3  -3  -8  326.37   25.10
  -3  -3  -8  272.07   26.80
  14  -4  -8   38.00   11.00
 -14  -4   8   18.80   10.60
  14   4  -8   17.50    8.80
  14   4  -8   40.20   11.50
  12  -4  -8   97.69   14.90
  12  -4  -8   87.39   13.60
 -12  -4   8   81.69   14.70
  12   4  -8  133.49   16.60
  12   4  -8   95.19   14.90
 -12   4   8   93.69   13.40
  10  -4  -8    2.70    6.70
  10  -4  -8    7.60    7.20
  10  -4  -8   -3.50    5.80
  10   4  -8    9.60    6.50
  10   4  -8   -3.90    5.40
  10   4  -8    3.30    5.60
 -10   4   8    0.60    5.30
   8  -4  -8   54.49   11.20
   8  -4  -8   29.70    9.20
   8  -4  -8   33.20    8.70
   8   4  -8   51.19   10.70
   8   4  -8   37.70    9.10
   8   4  -8   39.20    9.00
   6  -4  -8  229.58   16.90
   6  -4  -8  280.87   24.50
   6   4  -8  240.08   17.50
   6   4  -8  222.58   16.30
   4  -4  -8   99.79   12.30
   4  -4  -8  105.19   15.00
   4   4  -8   96.49   11.40
   4   4  -8   77.59   12.00
   2  -4  -8  211.78   22.10
   2  -4  -8  218.88   14.90
   2   4  -8  196.48   18.10
   2   4  -8  191.68   12.90
   0  -4  -8  158.68   11.80
   0  -4  -8  173.58   20.20
   0  -4  -8  127.39   18.50
   0   4  -8  161.18   16.50
  -2  -4  -8  327.67   25.90
  -2  -4  -8  315.77   28.40
  -2   4  -8  327.87   25.40
  13  -5  -8  204.78   22.70
 -13  -5   8  179.08   20.60
  13   5  -8  197.88   21.20
 -13   5   8  200.18   20.10
  13   5  -8  191.78   20.50
 -11  -5   8  137.09   17.20
  11  -5  -8  146.39   17.50
  11  -5  -8  120.09   15.50
 -11   5   8  160.58   16.90
  11   5  -8  145.09   16.70
  11   5  -8  109.69   15.20
  11   5  -8  141.79   17.00
   9  -5  -8  614.84   32.10
   9  -5  -8  544.85   29.70
   9  -5  -8  631.64   32.40
  -9   5   8  600.74   29.50
   9   5  -8  594.24   30.40
   9   5  -8  647.44   31.40
   7  -5  -8    5.60    5.80
   7  -5  -8    6.10    7.10
   7   5  -8    2.00    5.40
   7   5  -8   11.30    5.70
   5  -5  -8  109.19   13.30
   5  -5  -8  117.59   16.30
   5   5  -8  114.79   13.30
   5   5  -8  117.49   14.80
   3  -5  -8  148.19   14.80
   3  -5  -8  143.79   18.10
   3   5  -8  188.68   18.30
   3   5  -8  152.68   14.00
   1  -5  -8   -3.30    5.80
   1  -5  -8    8.20    5.50
   1  -5  -8    6.20    7.10
   1   5  -8    1.60    6.30
  -1  -5  -8   80.89   14.90
  -1  -5  -8  100.19   16.20
  -1   5  -8   90.39   13.70
 -14  -6   8    8.80    8.90
  14  -6  -8    9.60    8.40
 -14   6   8   25.30    9.50
  14   6  -8    8.00    8.80
  14   6  -8   14.20    9.10
  12  -6  -8   -3.80    5.50
 -12  -6   8   -7.00    6.50
  12  -6  -8   -7.30    6.00
  12   6  -8    4.00    7.60
 -12   6   8    5.80    6.40
  12   6  -8   -0.20    6.10
  10  -6  -8   65.39   12.60
  10  -6  -8   54.79   11.60
  10   6  -8   83.69   14.60
  10   6  -8   81.99   13.10
 -10   6   8   84.69   13.10
   8  -6  -8    0.40    5.30
   8  -6  -8    4.20    6.60
   8   6  -8   12.30    7.20
   8   6  -8   -3.20    6.20
   6  -6  -8  331.37   24.00
   6  -6  -8  363.86   22.30
   6   6  -8  355.36   22.30
   6   6  -8  335.97   20.60
   4  -6  -8    3.00    7.60
   4  -6  -8   -6.30    4.60
   4   6  -8    5.70    5.00
   4   6  -8    4.10    6.50
   2  -6  -8  108.19   12.80
   2  -6  -8   88.29   15.50
   2  -6  -8   98.29   16.40
   2   6  -8   97.49   10.70
   2   6  -8   86.89   14.40
   0  -6  -8   42.40   11.70
   0  -6  -8   23.50   10.50
   0   6  -8   58.59   11.80
  -2  -6  -8    7.50    9.20
  -2  -6  -8    2.60    8.40
  -2   6  -8   -8.20    6.70
 -13  -7   8   98.19   16.30
  13  -7  -8   68.09   13.90
  13   7  -8   92.89   15.50
 -13   7   8   69.39   13.20
  13   7  -8  112.19   17.10
  11  -7  -8   25.00    9.70
 -11  -7   8   13.60    7.80
  11  -7  -8   17.10    8.60
 -11   7   8   25.90    9.60
  11   7  -8   22.40    9.60
  11   7  -8   36.50   11.40
   9  -7  -8   66.89   13.40
   9  -7  -8   69.29   13.10
   9   7  -8   75.29   13.80
  -9   7   8   59.49   11.90
   9   7  -8   75.49   12.60
   7  -7  -8   -1.20    5.90
   7  -7  -8    0.30    7.40
   7   7  -8   -4.40    6.30
   7   7  -8    2.50    5.10
   5  -7  -8  367.16   26.10
   5  -7  -8  422.36   26.70
   5  -7  -8  361.16   22.80
   5   7  -8  457.25   26.40
   5   7  -8  356.96   21.40
   3  -7  -8    0.40    7.60
   3  -7  -8    1.40    7.10
   3  -7  -8    5.60    5.90
   3   7  -8    0.80    4.60
   3   7  -8    4.80    7.00
   1  -7  -8   13.40    8.70
   1  -7  -8   30.60   11.50
   1   7  -8   10.40    8.50
  -1  -7  -8  128.29   19.60
  -1  -7  -8  146.39   19.70
  -1   7  -8  146.09   17.90
  12  -8  -8   18.50    9.70
 -12  -8   8   15.40    8.80
  12  -8  -8   10.50    8.80
  12   8  -8    0.50    7.60
 -12   8   8   13.10    8.80
  12   8  -8    7.70    8.10
  10  -8  -8    7.50    7.40
  10  -8  -8    8.00    8.40
  10   8  -8   -5.50    6.10
  10   8  -8   10.30    8.80
 -10   8   8   13.80    8.20
   8  -8  -8   53.69   11.70
   8  -8  -8   54.59   11.80
   8  -8  -8   44.40   12.00
   8   8  -8   37.10    9.50
   8   8  -8   52.19   12.60
   6  -8  -8  378.16   24.00
   6  -8  -8  350.96   25.00
   6  -8  -8  406.86   27.30
   6   8  -8  374.06   23.00
   6   8  -8  403.26   25.80
   4  -8  -8   21.20    8.90
   4  -8  -8   22.70    8.50
   4  -8  -8   17.60   10.70
   4   8  -8   37.10    8.30
   4   8  -8   48.90   12.00
   2  -8  -8  416.46   28.60
   2  -8  -8  460.75   24.60
   2  -8  -8  400.76   28.40
   2   8  -8  398.36   21.10
   2   8  -8  373.16   25.90
   0  -8  -8   14.80    9.70
   0  -8  -8   24.80   11.70
   0   8  -8   32.00   10.90
  11  -9  -8   63.99   14.10
  11  -9  -8   84.29   15.30
 -11   9   8   86.89   15.10
  11   9  -8   69.19   14.60
   9  -9  -8    9.60    8.10
   9  -9  -8    8.10    8.30
   9   9  -8   14.20    7.40
  -9   9   8   25.90    9.80
   9   9  -8   22.80   10.00
   7  -9  -8  105.49   15.40
   7  -9  -8   76.79   13.70
   7  -9  -8   93.69   16.00
   7   9  -8   91.09   15.40
   7   9  -8   71.79   12.30
   5  -9  -8   15.30    7.50
   5  -9  -8   32.00   10.70
   5  -9  -8   28.30   10.90
   5   9  -8   14.50    8.80
   5   9  -8   25.70    8.50
   3  -9  -8   11.80    9.40
   3  -9  -8    9.30    6.50
   3  -9  -8   -3.90    7.70
   3   9  -8    9.90    7.50
   3   9  -8    6.50    5.60
   1  -9  -8  256.27   26.80
   1  -9  -8  171.88   22.30
   1   9  -8  223.38   23.50
  10 -10  -8    2.20    8.40
 -10  10   8   10.30    8.80
  10  10  -8   -9.80    5.30
   8 -10  -8   40.00   12.30
   8 -10  -8   62.19   12.40
   8  10  -8   41.50   11.70
   8  10  -8   63.89   12.50
   6 -10  -8   -8.10    7.20
   6 -10  -8   13.10    8.50
   6 -10  -8   12.30    8.10
   6  10  -8   16.30    7.30
   6  10  -8    7.00    8.50
   4 -10  -8  170.08   21.50
   4 -10  -8  159.38   21.20
   4 -10  -8  242.08   22.10
   4  10  -8  262.67   18.60
   4  10  -8  224.48   23.80
   2 -10  -8  -13.20    8.00
   2 -10  -8   -7.40    7.60
   2  10  -8    0.80    5.30
   2  10  -8   -5.70    7.90
  12   0  -9   -2.00    6.00
  12   0  -9   -2.40    6.60
  10   0  -9   -3.20    5.90
  10   0  -9    2.80    7.10
   8   0  -9    5.80    6.90
   8   0  -9   -1.40    5.70
   6   0  -9    1.20    6.30
   6   0  -9   -1.40    5.00
   4   0  -9   -0.90    7.70
   4   0  -9   -2.60    4.80
   2   0  -9    1.20    7.70
   0   0  -9   -9.80    8.00
  13  -1  -9    6.90    6.90
  13   1  -9   -8.90    6.90
  11  -1  -9   49.30   11.30
  11  -1  -9   38.10   10.10
  11   1  -9   35.30   10.50
  11   1  -9   27.10    9.20
   9  -1  -9   63.29   12.10
   9  -1  -9   46.60   11.70
   9   1  -9   77.69   13.10
   9   1  -9   63.99   12.40
   7  -1  -9   37.60   10.60
   7  -1  -9   30.70    9.00
   7   1  -9   61.79   11.10
   7   1  -9   30.30   10.20
   5  -1  -9   65.59   13.70
   5  -1  -9   62.69   10.60
   5   1  -9   66.99   10.90
   5   1  -9   70.29   14.20
   3  -1  -9  174.08   21.00
   3  -1  -9  180.58   13.80
   3   1  -9  180.18   13.60
   1  -1  -9   -5.30    7.00
   1   1  -9    1.70    7.30
  12  -2  -9  156.88   20.40
  12  -2  -9  180.88   19.60
  12   2  -9  170.68   18.50
  12   2  -9  205.18   20.40
  12   2  -9  180.98   19.90
  10  -2  -9  451.55   27.70
  10  -2  -9  408.26   26.50
  10   2  -9  419.56   26.00
  10   2  -9  421.36   26.70
   8  -2  -9    4.90    7.50
   8  -2  -9   27.80    9.10
   8   2  -9   15.10    7.30
   8   2  -9    8.60    6.70
   6  -2  -9   -3.10    5.30
   6  -2  -9    2.00    7.40
   6   2  -9   -1.10    6.70
   6   2  -9    2.30    5.50
   4  -2  -9    9.80    5.80
   4  -2  -9    0.30    7.20
   4   2  -9    7.00    5.20
   4   2  -9   -4.40    6.30
   2  -2  -9   59.29   14.40
   2   2  -9   61.19   14.30
   0  -2  -9   64.79   14.70
   0   2  -9   80.09   15.70
  13  -3  -9  101.99   16.60
  13   3  -9   77.89   14.40
  13   3  -9   72.69   13.50
  11  -3  -9  -10.00    5.90
  11  -3  -9    1.00    7.10
  11   3  -9   12.10    7.80
  11   3  -9    0.10    5.90
  11   3  -9   -7.90    6.10
   9  -3  -9  196.98   21.40
   9  -3  -9  190.18   19.70
   9   3  -9  157.38   18.70
   9   3  -9  221.28   20.50
   9   3  -9  219.68   21.00
   7  -3  -9    9.10    7.70
   7  -3  -9    2.20    5.80
   7   3  -9    6.30    6.80
   7   3  -9    1.40    5.80
   5  -3  -9   34.90    8.90
   5  -3  -9   31.20   11.60
   5   3  -9   48.40   12.00
   5   3  -9   61.39   10.20
   3  -3  -9  100.99   12.10
   3  -3  -9   68.89   14.40
   3   3  -9  130.99   13.10
   3   3  -9  116.99   16.70
   1  -3  -9   47.40   12.70
   1   3  -9   30.00   11.20
  12  -4  -9    3.60    7.60
  12  -4  -9   -2.90    6.80
  12   4  -9    9.30    8.00
  12   4  -9    7.00    7.70
  10  -4  -9    3.80    7.80
  10  -4  -9   -2.00    5.90
  10   4  -9    5.40    7.50
  10   4  -9    2.90    5.80
  10   4  -9    0.80    6.90
   8  -4  -9  200.88   20.30
   8  -4  -9  159.58   19.80
   8   4  -9  210.18   22.10
   8   4  -9  167.48   18.60
   8   4  -9  188.18   18.80
   6  -4  -9    8.20    8.60
   6  -4  -9    7.10    6.40
   6   4  -9    9.20    6.90
   6   4  -9   -4.90    5.90
   6   4  -9    6.30    5.80
   4  -4  -9  161.18   16.00
   4  -4  -9  143.49   19.60
   4   4  -9  117.89   17.30
   4   4  -9  185.78   16.20
   2  -4  -9    1.90    9.20
   2  -4  -9   30.10    7.50
   2   4  -9   27.30   10.30
  11  -5  -9  190.18   21.60
  11  -5  -9  211.18   21.90
  11   5  -9  255.47   24.10
  11   5  -9  214.28   22.60
  11   5  -9  216.58   21.40
   9  -5  -9   -0.40    7.40
   9  -5  -9   -5.40    6.40
   9   5  -9    1.10    6.30
   9   5  -9    2.00    6.50
   9   5  -9    6.10    7.60
   7  -5  -9  149.99   19.50
   7  -5  -9  146.89   17.10
   7   5  -9  142.19   17.40
   7   5  -9  114.49   14.60
   7   5  -9  143.59   18.60
   5  -5  -9   -3.30    6.10
   5  -5  -9    2.60    7.80
   5   5  -9   -2.00    5.20
   5   5  -9   -9.80    5.50
   5   5  -9    3.60    6.40
   3  -5  -9   33.50   11.60
   3  -5  -9   16.20    9.90
   3  -5  -9   41.10    8.90
   3   5  -9   29.40    9.50
  10  -6  -9   86.79   15.00
  10  -6  -9   98.99   16.60
  10   6  -9   98.89   15.60
  10   6  -9  102.39   15.20
  10   6  -9   90.79   15.00
   8  -6  -9  105.59   15.20
   8  -6  -9  104.69   17.40
   8   6  -9  114.39   15.90
   8   6  -9   93.29   14.30
   6  -6  -9   51.09   13.40
   6  -6  -9   27.00    9.10
   6   6  -9   23.60    8.30
   6   6  -9   33.20   10.60
   4  -6  -9  106.39   13.90
   4  -6  -9   47.30   13.30
   4  -6  -9   78.49   15.40
   4   6  -9   88.19   12.00
   4   6  -9   88.19   14.60
   2  -6  -9   67.19   10.60
   2  -6  -9   72.19   14.90
   9  -7  -9   39.50   10.70
   9  -7  -9   49.50   13.20
   9   7  -9   75.99   13.70
   9   7  -9   59.89   13.00
   7  -7  -9  325.17   29.80
   7  -7  -9  340.27   23.30
   7  -7  -9  258.47   25.80
   7   7  -9  344.77   24.70
   7   7  -9  282.37   20.80
   5  -7  -9  204.48   20.30
   5  -7  -9  201.38   23.40
   5  -7  -9  246.78   26.20
   5   7  -9  174.08   19.70
   5   7  -9  234.18   17.70
;
_shelx_hkl_checksum     19864
_shelx_res_file
;
TITL EL14_D242_DRX2_S107 in C2/c
CELL  0.71073  11.8064  12.0625   6.4969   90.000  113.805   90.000
ZERR     4.00   0.0006   0.0007   0.0004    0.000    0.002    0.000
LATT   7
SYMM  - X,   Y, 1/2 - Z
SFAC  O    NA   MG   P    H
UNIT  48   4    12   12   8
MERG   2
SHEL 50 0.70
HTAB O4 O2
FMAP   2
PLAN   10
ACTA
BOND
BOND   $H
L.S.  10
TEMP    23.00
WGHT    0.036200    1.420300
FVAR       0.36156
MG1   3    0.000000    0.279469    0.250000    10.50000    0.00808    0.00879 =
         0.00937    0.00000    0.00406    0.00000
MG2   3    0.289996    0.662195    0.374890    11.00000    0.00725    0.00566 =
         0.00666    0.00008    0.00310    0.00042
NA1   2    0.500000    0.523209    0.750000    10.50000    0.01181    0.06907 =
         0.00910    0.00000    0.00157    0.00000
P1    4    0.000000    0.686586    0.250000    10.50000    0.00507    0.00634 =
         0.00436    0.00000    0.00071    0.00000
P2    4    0.280930    0.388873    0.386035    11.00000    0.00596    0.00431 =
         0.00425   -0.00011    0.00177   -0.00006
O1    1    0.036624    0.758576    0.462365    11.00000    0.00625    0.01100 =
         0.00536   -0.00220    0.00142   -0.00102
O2    1    0.107952    0.610029    0.263440    11.00000    0.00596    0.00734 =
         0.01141   -0.00072    0.00311    0.00096
O3    1    0.345674    0.328587    0.611569    11.00000    0.00860    0.00798 =
         0.00495    0.00158    0.00243    0.00203
O4    1    0.140512    0.407542    0.342031    11.00000    0.00729    0.00582 =
         0.01310    0.00039    0.00480    0.00091
AFIX   3
H4    5    0.124069    0.481584    0.303327    11.00000   -1.50000
AFIX   0
O5    1    0.284432    0.320455    0.191601    11.00000    0.00769    0.00767 =
         0.00523   -0.00091    0.00284    0.00034
O6    1    0.342733    0.501404    0.400043    11.00000    0.00825    0.00514 =
         0.00929   -0.00018    0.00352   -0.00136
HKLF 4
REM  EL14_D242_DRX2_S107 in C2/c
REM R1 =  0.0250 for    1138 Fo > 4sig(Fo)  and  0.0304 for all    1291 data
REM     88 parameters refined using      0 restraints
END
WGHT      0.0363      1.4272
REM Highest difference peak  0.568,  deepest hole -0.543,  1-sigma level  0.102
Q1    1   0.2962  0.3417  0.2998  11.00000  0.05    0.57
Q2    1   0.0143  0.7220  0.3781  11.00000  0.05    0.52
Q3    1   0.3135  0.3611  0.5245  11.00000  0.05    0.47
Q4    1   0.3056  0.4634  0.3932  11.00000  0.05    0.39
Q5    1   0.0611  0.6487  0.2316  11.00000  0.05    0.36
Q6    1   0.3150  0.2779  0.2291  11.00000  0.05    0.35
Q7    1   0.3141  0.5446  0.3457  11.00000  0.05    0.31
Q8    1   0.1024  0.3769  0.2679  11.00000  0.05    0.31
Q9    1   0.3044  0.3014  0.5566  11.00000  0.05    0.29
Q10   1   0.1402  0.4155  0.4417  11.00000  0.05    0.29
;
_shelx_res_checksum     39894
_shelxl_version_number         .2013
