# Supplementary material for: Crystal structure of alluaudite-type NaMg3(HPO4)2(PO4)
Source: Acta Crystallogr E Crystallogr Commun. 2015 Jun 20;71(Pt 7):813–5. doi: 10.1107/S205698901501155X (PMC4518993; doi:10.1107/S205698901501155X)
Supplement: Supplementary file 2 [file e-71-00813-Isup2.hkl]

#
# h,k,l, Fc-squared, Fo-squared, sigma(Fo-squared), status flag
#
data_I
_shelx_title ' EL14_D242_DRX2_S107 in C2/c'
_shelx_refln_list_code          4
_shelx_F_calc_maximum      283.36
_exptl_crystal_F_000       760.00
_reflns_d_resolution_high  0.7001

loop_
 _space_group_symop_operation_xyz
 'x, y, z'
 '-x, y, -z+1/2'
 'x+1/2, y+1/2, z'
 '-x+1/2, y+1/2, -z+1/2'
 '-x, -y, -z'
 'x, -y, z-1/2'
 '-x+1/2, -y+1/2, -z'
 'x+1/2, -y+1/2, z-1/2'

_cell_length_a    11.8064
_cell_length_b    12.0625
_cell_length_c     6.4969
_cell_angle_alpha  90.000
_cell_angle_beta  113.805
_cell_angle_gamma  90.000

_shelx_F_squared_multiplier     1.000

loop_
 _refln_index_h
 _refln_index_k
 _refln_index_l
 _refln_F_squared_calc
 _refln_F_squared_meas
 _refln_F_squared_sigma
 _refln_observed_status
   2   0   0       6709.70       6969.23        68.70 o
   4   0   0      12502.59      11289.81       175.67 o
   6   0   0      13754.23      14292.12       136.64 o
   8   0   0       6533.69       5972.01        84.77 o
  10   0   0       5911.74       6074.79       150.26 o
  12   0   0        806.61        855.02        79.47 o
  14   0   0      10249.65      10226.98       297.64 o
   1   1   0        547.10        576.15         4.93 o
   3   1   0       6917.84       7552.12        51.35 o
   5   1   0      24727.00      26321.68       194.26 o
   7   1   0       5353.99       5374.48        53.32 o
   9   1   0        870.57        868.98        19.93 o
  11   1   0       1453.72       1241.15        70.41 o
  13   1   0       1397.02       1241.52       113.74 o
  15   1   0         95.05         38.85        35.22 o
   0   2   0       8086.59       8306.53        66.86 o
   2   2   0       2663.15       2602.92        18.41 o
   4   2   0      14642.68      15767.86       107.06 o
   6   2   0        157.76        173.77         6.79 o
   8   2   0          7.47          5.56         5.41 o
  10   2   0       1280.55       1321.34        36.67 o
  12   2   0        161.96        153.43        26.35 o
  14   2   0        160.00        113.52        32.03 o
   1   3   0       4847.91       4952.90        34.31 o
   3   3   0      26819.94      26533.99       176.14 o
   5   3   0       3700.99       4155.18        36.64 o
   7   3   0      28829.76      29082.48       246.82 o
   9   3   0        316.28        344.30        16.28 o
  11   3   0       7795.38       7718.22       124.49 o
  13   3   0        357.48        312.33        34.44 o
  15   3   0        199.75        183.49        53.41 o
   0   4   0       6919.16       6777.24        73.71 o
   2   4   0      36764.69      37450.78       248.09 o
   4   4   0        842.80       1098.71        16.80 o
   6   4   0       8396.99       8396.96        81.84 o
   8   4   0         93.84        121.33        11.98 o
  10   4   0       1370.59       1302.64        50.94 o
  12   4   0       4282.82       4496.10       208.74 o
  14   4   0       1454.97       1530.10       132.81 o
   1   5   0       3552.24       4694.92        40.87 o
   3   5   0      18064.28      19787.34       136.38 o
   5   5   0       4741.83       4816.11        47.96 o
   7   5   0       1453.26       1354.70        27.95 o
   9   5   0       4041.27       3935.46        66.90 o
  11   5   0        293.25        291.72        29.94 o
  13   5   0        843.65        870.82        53.70 o
   0   6   0       5213.05       5277.76        67.29 o
   2   6   0       5706.25       6196.28        53.41 o
   4   6   0        709.35        737.05        14.38 o
   6   6   0       3461.45       3380.24        42.18 o
   8   6   0        216.21        250.42        18.66 o
  10   6   0        793.97        826.05        47.50 o
  12   6   0        661.09        721.67        45.86 o
  14   6   0       1527.93       1550.75        85.66 o
   1   7   0       6413.71       6628.65        54.22 o
   3   7   0       1833.60       1972.94        25.92 o
   5   7   0       6609.49       6873.14        67.81 o
   7   7   0       1016.45       1075.88        25.29 o
   9   7   0       1348.98       1430.27        40.70 o
  11   7   0         14.16         38.33        20.46 o
  13   7   0       1886.88       2125.93       114.41 o
   0   8   0       1405.19       1540.38        30.08 o
   2   8   0        110.68        104.62         7.17 o
   4   8   0        356.15        322.02        11.88 o
   6   8   0       1017.69       1096.38        25.37 o
   8   8   0         87.04         89.96        12.94 o
  10   8   0        471.21        432.52        36.24 o
  12   8   0        781.28        759.41        49.51 o
   1   9   0        789.50        854.10        24.93 o
   3   9   0        760.25        727.34        15.80 o
   5   9   0        229.48        146.56        15.81 o
   7   9   0        255.93        275.23        20.62 o
   9   9   0        124.60        139.23        19.30 o
  11   9   0        427.58        435.56        39.38 o
  13   9   0        393.22        428.76        59.15 o
   0  10   0       6152.94       5619.79        75.60 o
   2  10   0        192.32        189.83        10.31 o
   4  10   0         69.28         64.28         8.99 o
   6  10   0        301.55        277.13        19.05 o
   8  10   0       2207.83       2210.70        54.62 o
  10  10   0        168.85        141.47        28.02 o
  12  10   0        337.61        352.24        44.61 o
   1  11   0         42.58         36.77         7.80 o
   3  11   0       2323.88       2356.84        43.37 o
   5  11   0        941.51        872.67        27.81 o
   7  11   0        835.20        815.87        30.38 o
   9  11   0          6.10         15.02        18.81 o
  11  11   0        113.77        120.74        34.59 o
   0  12   0       3538.79       3375.52        68.82 o
   2  12   0        852.70        838.62        24.00 o
   4  12   0        518.00        557.43        21.29 o
   6  12   0       1069.95       1025.50        33.09 o
   8  12   0        302.72        327.35        22.24 o
  10  12   0        777.11        808.80        50.52 o
   1  13   0        922.41        884.29        27.72 o
   3  13   0         65.57         40.78        10.38 o
   5  13   0        187.14        209.20        17.90 o
   7  13   0       1531.13       1508.11        57.23 o
   9  13   0        364.00        399.46        32.54 o
   0  14   0       7222.41       7142.38       119.56 o
   2  14   0       1274.04       1271.48        34.32 o
   4  14   0       1209.20       1358.44        40.41 o
   6  14   0        364.83        357.39        25.85 o
   8  14   0        105.85        112.76        23.03 o
   1  15   0         65.19         70.36        14.21 o
   3  15   0         55.42         38.32        15.92 o
   5  15   0       2719.15       2838.08        63.92 o
   7  15   0       2111.49       2124.92        58.38 o
   0  16   0         56.53         79.50        35.77 o
   2  16   0        178.76        177.31        23.28 o
   4  16   0        127.53        141.01        22.04 o
   1  17   0        325.66        291.39        33.43 o
 -15   1   1        750.44        695.66        57.07 o
 -13   1   1         13.53          2.39        22.64 o
 -11   1   1       1119.08       1063.68        30.69 o
  -9   1   1       1306.68       1331.85        25.51 o
  -7   1   1        102.50        154.57         8.49 o
  -5   1   1       6791.38       7608.74        55.06 o
  -3   1   1       2563.72       2470.22        21.77 o
  -1   1   1        139.13        146.63         3.54 o
   1   1   1       1365.25       1307.78        15.21 o
   3   1   1        684.32        692.88        11.60 o
   5   1   1       2647.69       2940.14        30.08 o
   7   1   1       3481.12       3487.09        38.92 o
   9   1   1       2879.89       2818.13        49.69 o
  11   1   1        767.91        707.77        43.26 o
  13   1   1          3.18        -22.84        22.84 o
 -14   2   1          8.88          7.94        31.33 o
 -12   2   1          5.95         15.53        16.90 o
 -10   2   1       1243.84       1202.05        26.30 o
  -8   2   1         60.84         60.14         8.09 o
  -6   2   1        103.52         91.87         4.90 o
  -4   2   1       4055.84       4530.63        37.85 o
  -2   2   1       5251.57       5319.15        39.62 o
   0   2   1         17.41          5.48         2.49 o
   2   2   1       3228.68       3335.11        32.89 o
   4   2   1       1459.62       1611.79        19.35 o
   6   2   1        104.56        112.35         6.55 o
   8   2   1         84.95         81.82         8.74 o
  10   2   1        203.33        191.07        21.44 o
  12   2   1       1507.32       1402.19        75.86 o
  14   2   1       1985.02       1852.30        92.79 o
 -15   3   1       1150.15       1125.05        71.22 o
 -13   3   1       1310.22       1322.81        59.62 o
 -11   3   1         90.86        106.99        15.97 o
  -9   3   1       1472.21       1466.32        31.21 o
  -7   3   1       1943.13       2103.74        27.65 o
  -5   3   1        471.69        614.53        13.78 o
  -3   3   1        705.69        560.42        10.28 o
  -1   3   1       3004.21       2943.05        26.24 o
   1   3   1      12871.81      13044.15        97.06 o
   3   3   1         25.32         51.67         5.86 o
   5   3   1       3834.75       3633.32        38.83 o
   7   3   1        149.06        159.00         8.47 o
   9   3   1       5176.36       5147.92        99.41 o
  11   3   1        868.94        844.45        86.82 o
  13   3   1        253.01        272.57        39.67 o
 -14   4   1       2231.10       2237.00        85.93 o
 -12   4   1         30.81         30.19        16.61 o
 -10   4   1        594.10        599.04        26.72 o
  -8   4   1       7853.96       7722.63        79.24 o
  -6   4   1        640.74        603.95        17.56 o
  -4   4   1       1131.78        913.95        14.02 o
  -2   4   1         75.91        113.97         6.22 o
   0   4   1       7942.50       7185.54        52.43 o
   2   4   1         89.37        128.49         6.36 o
   4   4   1         77.02         89.21         6.87 o
   6   4   1      14887.76      14882.85       133.76 o
   8   4   1       1374.61       1467.99        26.49 o
  10   4   1       1504.89       1493.63        54.82 o
  12   4   1         93.38         77.48        29.17 o
  14   4   1        873.45        810.97        76.58 o
 -15   5   1         38.86         36.06        29.06 o
 -13   5   1          0.07        -18.00        19.09 o
 -11   5   1        715.97        704.55        33.74 o
  -9   5   1         56.72         51.31        11.22 o
  -7   5   1         38.72         51.06         9.14 o
  -5   5   1        197.64        197.05         8.51 o
  -3   5   1        512.75        619.97        18.26 o
  -1   5   1        349.76        269.07         8.53 o
   1   5   1         31.46         26.06         4.63 o
   3   5   1       3952.76       4076.83        44.03 o
   5   5   1          0.06         -0.26         5.40 o
   7   5   1       1112.89       1086.40        20.84 o
   9   5   1       3312.21       3090.86        77.79 o
  11   5   1         23.45        -11.06        18.39 o
  13   5   1        620.99        541.34        52.77 o
 -14   6   1        166.66        153.74        30.37 o
 -12   6   1         43.77         32.49        21.49 o
 -10   6   1       2817.44       2648.06        57.00 o
  -8   6   1        387.85        449.43        19.70 o
  -6   6   1       2507.09       2547.03        35.45 o
  -4   6   1        709.27        704.15        17.03 o
  -2   6   1       4061.95       3960.89        40.05 o
   0   6   1        416.95        418.22         9.72 o
   2   6   1       1055.87       1106.08        18.29 o
   4   6   1         36.82         48.37         7.19 o
   6   6   1       1386.47       1335.70        27.98 o
   8   6   1       1768.99       1736.07        38.12 o
  10   6   1        170.35        199.09        23.07 o
  12   6   1        353.05        302.61        52.02 o
 -13   7   1        401.42        388.19        63.25 o
 -11   7   1       5801.33       5817.58        95.14 o
  -9   7   1       1443.77       1398.55        34.72 o
  -7   7   1       2940.03       2852.87        41.20 o
  -5   7   1       2476.29       2485.69        34.80 o
  -3   7   1          1.19         -5.48         5.58 o
  -1   7   1       7932.79       8040.37        63.67 o
   1   7   1       3444.07       3269.79        36.97 o
   3   7   1      28015.62      27208.39       243.04 o
   5   7   1          5.46         19.13         8.19 o
   7   7   1      10242.43      10244.96       122.62 o
   9   7   1        738.40        718.44        41.95 o
  11   7   1         54.20         78.30        23.13 o
  13   7   1       3888.16       3834.49       140.05 o
 -14   8   1       2203.35       2092.95       134.74 o
 -12   8   1         83.72         50.15        23.07 o
 -10   8   1        534.67        537.69        28.77 o
  -8   8   1       5932.97       5829.08        77.16 o
  -6   8   1        985.85        956.00        22.78 o
  -4   8   1       6267.58       5892.29        60.10 o
  -2   8   1       1974.05       1907.87        26.91 o
   0   8   1       7490.67       7473.32        64.60 o
   2   8   1       1605.47       1656.92        26.85 o
   4   8   1        109.79        130.72        11.32 o
   6   8   1       7123.10       6876.47        84.67 o
   8   8   1       3687.39       3720.68        75.71 o
  10   8   1        729.68        714.87        45.53 o
  12   8   1        392.29        471.21        60.72 o
 -13   9   1        163.43        125.03        43.73 o
 -11   9   1        187.06        242.51        27.77 o
  -9   9   1        182.82        189.16        19.28 o
  -7   9   1       1326.47       1246.18        34.54 o
  -5   9   1        960.87        946.34        22.24 o
  -3   9   1          9.86          3.68         7.21 o
  -1   9   1        292.32        352.76        13.49 o
   1   9   1        609.98        529.59        18.37 o
   3   9   1        702.28        749.07        37.72 o
   5   9   1        994.82       1003.01        29.51 o
   7   9   1          2.04         10.48        12.76 o
   9   9   1       1884.34       1920.20        56.80 o
  11   9   1        302.35        377.71        39.13 o
 -12  10   1       1081.31       1106.11        69.38 o
 -10  10   1          4.80         -6.10        14.77 o
  -8  10   1       6630.99       6472.09        95.10 o
  -6  10   1         52.40         32.99        10.57 o
  -4  10   1      12077.39      12199.13       111.06 o
  -2  10   1        137.57        114.40        10.26 o
   0  10   1       5018.20       4751.94        54.02 o
   2  10   1        919.08        859.13        24.45 o
   4  10   1        976.87       1017.46        27.89 o
   6  10   1       6453.98       6402.35        80.27 o
   8  10   1        949.09        985.27        51.57 o
  10  10   1       3089.94       3188.37        84.52 o
 -11  11   1       3054.95       3056.58        86.83 o
  -9  11   1       4395.85       4447.94        84.67 o
  -7  11   1       1955.14       1951.89        47.88 o
  -5  11   1        106.02        101.57        11.27 o
  -3  11   1          8.42          5.69         7.62 o
  -1  11   1        873.80        884.87        22.08 o
   1  11   1       8287.82       8054.66        80.48 o
   3  11   1       7512.98       7410.90        79.49 o
   5  11   1       6657.26       6437.09        77.80 o
   7  11   1        999.19        947.50        35.95 o
   9  11   1       1410.98       1348.99        65.38 o
  11  11   1        466.34        418.09        41.20 o
 -10  12   1       1821.61       1998.01        97.51 o
  -8  12   1         58.75         54.98        16.45 o
  -6  12   1       5658.28       5543.21        73.26 o
  -4  12   1        543.59        550.20        20.53 o
  -2  12   1       9599.85       9574.11        95.65 o
   0  12   1         17.73          7.02         8.77 o
   2  12   1       4104.59       4214.78        55.14 o
   4  12   1        147.65        149.47        14.81 o
   6  12   1         14.78         28.90        13.02 o
   8  12   1       2562.56       2676.57        63.83 o
  10  12   1         47.59         23.74        23.94 o
  -9  13   1        658.34        664.87        37.91 o
  -7  13   1         25.57         22.13        13.40 o
  -5  13   1       2275.98       2164.51        40.80 o
  -3  13   1       1361.06       1306.71        47.00 o
  -1  13   1        192.80        208.10        16.80 o
   1  13   1        512.96        489.31        21.37 o
   3  13   1       1706.72       1649.07        38.27 o
   5  13   1          1.09         -2.98        12.20 o
   7  13   1        188.58        190.23        25.70 o
   9  13   1       1899.19       1833.85        70.81 o
  -8  14   1        261.32        198.23        22.36 o
  -6  14   1       3012.50       2962.65        59.29 o
  -4  14   1        484.43        520.86        25.64 o
  -2  14   1       5262.69       5083.83        67.78 o
   0  14   1          2.81         -2.69        12.78 o
   2  14   1        961.56        942.12        46.05 o
   4  14   1        175.34        174.67        19.63 o
   6  14   1         36.04         -4.21        15.93 o
   8  14   1       1992.44       2016.51        77.39 o
  -7  15   1          0.05          8.26        16.62 o
  -5  15   1       1648.21       1775.62        51.76 o
  -3  15   1        721.38        735.28        32.33 o
  -1  15   1        426.76        473.37        27.86 o
   1  15   1       5701.91       5690.53        88.74 o
   3  15   1       1079.45       1039.93        47.92 o
   5  15   1       2792.32       2892.20       117.37 o
  -6  16   1        106.95        102.17        24.22 o
  -4  16   1       2813.89       2846.73        66.24 o
  -2  16   1        988.75        892.38        45.16 o
   0  16   1         23.80         41.39        17.88 o
   2  16   1         49.75         10.43        18.14 o
   4  16   1        119.45        146.73        24.33 o
  -1  17   1       1174.00       1046.56        50.29 o
   1  17   1        205.11        200.24        27.68 o
 -16   0   2       1466.60       1400.53       251.26 o
 -14   0   2       1490.01       1221.12        95.28 o
 -12   0   2       4921.09       4930.43       104.62 o
 -10   0   2       3860.16       3831.36       106.86 o
  -8   0   2      51745.26      50723.38       570.18 o
  -6   0   2       4897.68       5197.26        85.10 o
  -4   0   2      22871.27      22180.25       272.71 o
  -2   0   2       7080.18       6791.74        89.34 o
   0   0   2      20560.16      20334.09       506.79 o
   2   0   2       3496.60       2745.61        82.62 o
   4   0   2       1146.67       1177.99        32.55 o
   6   0   2      22432.74      22296.00       256.80 o
   8   0   2        133.05        133.79        18.32 o
  10   0   2      12425.01      12096.28       249.42 o
  12   0   2        355.04        462.45       126.57 o
 -15   1   2       1236.68       1254.77        74.03 o
 -13   1   2       2015.44       2119.39        63.31 o
 -11   1   2        427.96        494.18        23.27 o
  -9   1   2         32.59         17.40         6.52 o
  -7   1   2        274.65        308.54        10.15 o
  -5   1   2       3378.87       3936.52        43.20 o
  -3   1   2       9943.06       9681.95        93.31 o
  -1   1   2      36110.14      36698.04       410.29 o
   1   1   2       9060.55       8723.96       116.17 o
   3   1   2          0.67         -3.02         4.50 o
   5   1   2        716.91        701.44        18.15 o
   7   1   2        211.78        180.04        14.55 o
   9   1   2         64.73         71.69        14.33 o
  11   1   2        474.48        478.31        38.86 o
  13   1   2       1067.78       1071.24        72.04 o
 -16   2   2         10.41        -25.74        28.63 o
 -14   2   2       3779.31       3640.51       138.34 o
 -12   2   2        229.24        207.08        19.95 o
 -10   2   2        958.07        976.25        30.32 o
  -8   2   2       4204.43       4410.11        41.33 o
  -6   2   2        979.62       1057.73        20.46 o
  -4   2   2        105.99         55.74         5.67 o
  -2   2   2        393.16        383.15         8.49 o
   0   2   2         24.12          8.49         3.86 o
   2   2   2       4513.58       5362.72        63.04 o
   4   2   2       1589.20       1608.96        21.58 o
   6   2   2        324.76        339.39        11.00 o
   8   2   2        103.86        150.45        14.63 o
  10   2   2        899.95        906.66        47.05 o
  12   2   2       1287.38       1263.37        72.80 o
 -15   3   2       1258.59       1329.54        75.79 o
 -13   3   2        292.42        339.19        32.70 o
 -11   3   2      14448.15      14160.37       176.06 o
  -9   3   2          6.28         15.70         6.59 o
  -7   3   2       2450.62       2523.95        28.21 o
  -5   3   2      16577.94      16284.53       136.52 o
  -3   3   2        549.91        618.08        11.95 o
  -1   3   2      11844.69      10463.52        96.94 o
   1   3   2       5668.50       6464.61        56.58 o
   3   3   2      21771.93      21348.54       177.88 o
   5   3   2        935.23        967.21        19.10 o
   7   3   2       6500.68       6576.42        79.28 o
   9   3   2       6451.20       6450.15       120.80 o
  11   3   2        182.20        196.99        33.37 o
  13   3   2       2605.11       2446.35       108.20 o
 -16   4   2        422.61        475.08        65.02 o
 -14   4   2       1006.40       1007.76        55.11 o
 -12   4   2        497.12        519.57        29.96 o
 -10   4   2       8981.10       8809.70       102.65 o
  -8   4   2       7468.53       7536.45        71.85 o
  -6   4   2      28299.08      29239.31       229.14 o
  -4   4   2       2422.28       2949.93        35.83 o
  -2   4   2        317.22        577.92        11.15 o
   0   4   2       1459.75       1947.58        24.63 o
   2   4   2        826.22        948.46        16.78 o
   4   4   2       6723.28       6721.78        68.33 o
   6   4   2       6018.34       5884.14        65.38 o
   8   4   2       9614.05       9666.53       110.35 o
  10   4   2        866.85        843.74        48.12 o
  12   4   2       1004.28       1051.74        68.78 o
 -15   5   2        172.59        178.06        31.75 o
 -13   5   2       4380.96       4278.27        98.88 o
 -11   5   2        145.42        126.61        15.55 o
  -9   5   2        756.29        709.95        23.36 o
  -7   5   2       6485.92       6348.21        60.27 o
  -5   5   2        703.72        715.00        16.57 o
  -3   5   2      11560.66      11570.02        97.19 o
  -1   5   2       4092.59       4658.47        39.17 o
   1   5   2       8536.01       8479.67        72.29 o
   3   5   2       1093.09       1108.15        19.87 o
   5   5   2       3875.72       3757.05        48.32 o
   7   5   2        655.91        662.82        25.14 o
   9   5   2          3.72        -11.32        16.40 o
  11   5   2       2146.84       2204.97       111.84 o
 -14   6   2        881.63        894.83        66.85 o
 -12   6   2        286.21        248.76        22.32 o
 -10   6   2        321.60        285.34        16.77 o
  -8   6   2        390.49        370.88        18.61 o
  -6   6   2         88.80         85.21         8.42 o
  -4   6   2       9428.25       9682.06        89.60 o
  -2   6   2        128.55        152.56         8.41 o
   0   6   2       1167.85       1206.11        16.88 o
   2   6   2       3926.39       3944.28        58.45 o
   4   6   2       3948.48       4066.89        46.62 o
   6   6   2        136.57        144.89        11.56 o
   8   6   2        371.26        401.33        24.51 o
  10   6   2        217.97        248.95        37.07 o
  12   6   2         19.43         -5.85        32.86 o
 -15   7   2          5.62          6.62        28.67 o
 -13   7   2        788.72        826.17        54.01 o
 -11   7   2          8.78         24.61        11.50 o
  -9   7   2       2374.54       2498.69        52.45 o
  -7   7   2        416.87        483.08        14.24 o
  -5   7   2        628.21        621.81        17.94 o
  -3   7   2       8913.38       8561.21        82.35 o
  -1   7   2         12.02         11.87         4.81 o
   1   7   2       9193.54       8842.98        85.57 o
   3   7   2        357.36        359.67        21.69 o
   5   7   2       2526.63       2559.73        45.00 o
   7   7   2       1756.18       1801.48        38.61 o
   9   7   2         62.30         49.04        19.30 o
  11   7   2        849.10        733.31        58.73 o
 -14   8   2       3031.68       3131.44       104.98 o
 -12   8   2       1701.11       1783.40        48.79 o
 -10   8   2        651.65        734.21        28.68 o
  -8   8   2         93.17         94.53        10.56 o
  -6   8   2       2461.80       2382.89        34.99 o
  -4   8   2         35.54         19.29         7.81 o
  -2   8   2       3668.15       3567.38        42.43 o
   0   8   2       2683.97       2639.28        35.79 o
   2   8   2        929.06        923.88        33.00 o
   4   8   2      12095.20      11790.05       126.99 o
   6   8   2         75.67        101.13        15.18 o
   8   8   2        454.12        465.84        28.68 o
  10   8   2        127.76        176.51        27.83 o
 -13   9   2        296.70        305.70        33.24 o
 -11   9   2        932.52        904.51        38.34 o
  -9   9   2       3281.99       3313.57        54.59 o
  -7   9   2        164.51        170.24        14.54 o
  -5   9   2        451.78        362.86        16.55 o
  -3   9   2        607.32        611.50        22.48 o
  -1   9   2      11729.77      11394.96       104.34 o
   1   9   2        662.60        613.42        19.22 o
   3   9   2          4.11         16.32         9.74 o
   5   9   2        655.40        631.95        24.87 o
   7   9   2          3.55        -12.49        12.49 o
   9   9   2          0.75        -13.68        15.86 o
  11   9   2         75.22         91.29        38.98 o
 -12  10   2        347.68        348.50        34.84 o
 -10  10   2        187.97        202.69        19.54 o
  -8  10   2        560.98        516.01        27.03 o
  -6  10   2          2.60         -8.48         8.48 o
  -4  10   2        421.00        367.48        16.86 o
  -2  10   2       1346.66       1283.88        25.40 o
   0  10   2       2761.08       2615.64        39.24 o
   2  10   2       2104.49       1995.36        35.54 o
   4  10   2         36.53         32.63        10.78 o
   6  10   2        929.26        901.20        33.63 o
   8  10   2        658.25        651.81        39.55 o
  10  10   2        506.31        470.78        46.09 o
 -11  11   2        124.18        116.54        25.51 o
  -9  11   2        178.88        193.18        21.38 o
  -7  11   2       1092.90       1066.55        38.10 o
  -5  11   2        473.94        479.52        26.26 o
  -3  11   2          0.01         -4.76         7.45 o
  -1  11   2       1041.11       1040.58        28.84 o
   1  11   2        155.43        129.61        13.51 o
   3  11   2        129.68        126.56        14.34 o
   5  11   2         13.02         18.15        11.46 o
   7  11   2        446.23        479.97        30.42 o
   9  11   2         94.26        101.70        23.39 o
 -12  12   2        638.89        701.90        62.83 o
 -10  12   2        296.97        269.17        27.83 o
  -8  12   2          4.24          4.99        14.59 o
  -6  12   2        410.43        420.21        22.12 o
  -4  12   2         22.27         16.73         9.80 o
  -2  12   2        363.77        428.58        20.75 o
   0  12   2        324.13        364.67        22.66 o
   2  12   2       1034.08       1045.09        35.13 o
   4  12   2         42.01         21.84        12.25 o
   6  12   2         27.15         43.82        15.72 o
   8  12   2        116.80        105.10        24.29 o
 -11  13   2        794.97        790.23        49.21 o
  -9  13   2        692.90        755.16        41.78 o
  -7  13   2        166.46        163.09        19.09 o
  -5  13   2        606.08        574.17        26.47 o
  -3  13   2         92.38        121.59        16.38 o
  -1  13   2        101.83         74.44        15.26 o
   1  13   2         23.19         28.75        12.91 o
   3  13   2        255.13        284.97        22.55 o
   5  13   2       1064.01       1081.48        45.88 o
   7  13   2        316.35        343.78        33.75 o
  -8  14   2       4168.43       4210.02        75.41 o
  -6  14   2       1484.62       1433.24        51.51 o
  -4  14   2          0.28          0.48        13.76 o
  -2  14   2        121.39        118.65        17.66 o
   0  14   2        293.98        303.08        23.68 o
   2  14   2        294.89        282.93        26.19 o
   4  14   2        366.91        381.83        30.25 o
   6  14   2       1138.61       1238.35        61.79 o
  -7  15   2        242.65        224.55        27.94 o
  -5  15   2        296.61        282.42        26.93 o
  -3  15   2       1065.71       1072.72        42.50 o
  -1  15   2       1361.48       1381.20        47.84 o
   1  15   2        244.86        283.71        25.81 o
   3  15   2        841.20        852.97        43.71 o
   5  15   2        925.79        993.97        48.37 o
  -6  16   2        838.40        852.61        43.66 o
  -4  16   2        110.54         86.78        21.05 o
  -2  16   2        135.81        116.25        23.55 o
   0  16   2          6.09        -10.14        15.98 o
   2  16   2        100.17        148.75        25.23 o
 -15   1   3        426.10        485.90        49.57 o
 -13   1   3         21.90         21.38        13.43 o
 -11   1   3       2621.46       2520.41        52.25 o
  -9   1   3       1754.52       1717.87        26.44 o
  -7   1   3          4.86          2.94         5.86 o
  -5   1   3        206.76        197.62        11.10 o
  -3   1   3      16168.69      17864.01       158.48 o
  -1   1   3       1181.88       1229.12        23.46 o
   1   1   3        201.39        207.08         8.43 o
   3   1   3         22.07         46.47         6.23 o
   5   1   3         99.80         89.50        17.29 o
   7   1   3        992.91        896.43        30.14 o
   9   1   3       1773.17       1882.19        55.30 o
  11   1   3         43.15         50.75        29.12 o
 -16   2   3        868.58        792.62        68.68 o
 -14   2   3        444.75        535.56        41.90 o
 -12   2   3         16.42         40.61        13.89 o
 -10   2   3        245.37        278.04        10.74 o
  -8   2   3       1865.68       1810.21        31.42 o
  -6   2   3       2967.57       3153.14        53.87 o
  -4   2   3       1524.01       1501.50        22.65 o
  -2   2   3         52.74         32.45         5.11 o
   0   2   3        850.28        885.10        18.39 o
   2   2   3        902.20        972.32        20.24 o
   4   2   3         85.74        109.88        11.95 o
   6   2   3        558.19        584.91        33.07 o
   8   2   3        764.93        753.61        30.87 o
  10   2   3        508.28        477.51        55.75 o
  12   2   3         23.43         19.22        28.56 o
 -15   3   3        843.59        869.14        60.77 o
 -13   3   3         27.08         35.65        14.83 o
 -11   3   3       1482.12       1292.11        36.98 o
  -9   3   3        240.56        254.81        12.17 o
  -7   3   3       8280.27       8061.07        81.86 o
  -5   3   3         82.97        108.00         8.10 o
  -3   3   3       8644.75       8688.38        88.78 o
  -1   3   3         81.27        117.26         5.79 o
   1   3   3      10070.78      10343.66        94.17 o
   3   3   3        144.71        148.42         8.53 o
   5   3   3       1995.99       1989.08        29.55 o
   7   3   3        932.28        920.34        34.05 o
   9   3   3        243.49        258.61        29.57 o
  11   3   3        572.21        469.41        47.21 o
 -16   4   3       1405.16       1421.60        90.77 o
 -14   4   3        186.75        172.44        28.45 o
 -12   4   3       1841.40       1812.39        44.55 o
 -10   4   3        882.91        946.31        34.61 o
  -8   4   3      11512.07      11262.06       114.88 o
  -6   4   3       3372.98       3437.83        42.66 o
  -4   4   3       3768.78       3775.75        43.12 o
  -2   4   3      10990.99      10980.43       108.62 o
   0   4   3       5111.09       5562.85        59.88 o
   2   4   3       7564.16       7816.49        76.65 o
   4   4   3        316.65        352.96        13.74 o
   6   4   3       5906.90       5909.41        73.57 o
   8   4   3       1037.85       1127.35        45.21 o
  10   4   3        526.74        494.02        42.07 o
 -15   5   3        243.43        238.85        33.96 o
 -13   5   3        406.27        402.23        27.02 o
 -11   5   3       1474.18       1450.80        45.19 o
  -9   5   3         77.37         76.10        10.69 o
  -7   5   3        587.08        560.56        18.50 o
  -5   5   3       5598.29       5741.42        64.21 o
  -3   5   3        545.31        607.74        15.89 o
  -1   5   3       9850.73       9898.39       117.62 o
   1   5   3        264.06        266.40        12.07 o
   3   5   3         17.75         20.63         6.29 o
   5   5   3         58.50         72.36        10.93 o
   7   5   3         18.42          2.02         9.25 o
   9   5   3        200.32        179.17        33.74 o
  11   5   3        376.86        386.77        55.11 o
 -14   6   3        851.66        905.83        72.43 o
 -12   6   3        646.37        697.44        33.41 o
 -10   6   3       2481.45       2415.37        43.21 o
  -8   6   3        326.91        344.33        15.24 o
  -6   6   3        211.04        232.29        12.50 o
  -4   6   3          8.53         -0.59         4.11 o
  -2   6   3        586.73        609.61        18.81 o
   0   6   3       6583.17       6471.96        73.83 o
   2   6   3       1312.46       1169.92        24.82 o
   4   6   3       1247.53       1264.25        27.91 o
   6   6   3       1183.96       1144.17        33.15 o
   8   6   3       1965.33       1965.05        57.57 o
  10   6   3          6.10        -22.22        25.07 o
 -15   7   3       3018.78       3134.46        92.07 o
 -13   7   3         44.26         66.08        19.82 o
 -11   7   3        347.12        365.25        22.91 o
  -9   7   3       3879.58       3955.52        57.63 o
  -7   7   3        188.13        193.21        12.39 o
  -5   7   3      36608.82      35331.71       302.29 o
  -3   7   3       2980.43       2832.68        48.70 o
  -1   7   3      23461.15      23248.13       237.69 o
   1   7   3        120.18        120.08        11.35 o
   3   7   3       1883.43       1861.11        38.37 o
   5   7   3       6631.24       6630.76        95.41 o
   7   7   3        618.00        572.91        32.03 o
   9   7   3       2770.68       3004.50       101.25 o
 -14   8   3        358.46        322.95        37.57 o
 -12   8   3       1585.38       1610.89        48.84 o
 -10   8   3       1747.91       1755.61        43.97 o
  -8   8   3       5541.00       5358.21        73.74 o
  -6   8   3       2963.31       2927.61        45.15 o
  -4   8   3        471.73        414.43        18.64 o
  -2   8   3       4124.31       4277.76        44.70 o
   0   8   3       7938.10       7667.52        88.60 o
   2   8   3       4694.65       4674.80        62.76 o
   4   8   3        826.75        843.40        29.56 o
   6   8   3       5033.34       5117.96        79.14 o
   8   8   3       1291.26       1370.25        56.00 o
  10   8   3        150.20        170.61        44.55 o
 -13   9   3        239.58        180.32        28.50 o
 -11   9   3        208.92        208.89        18.62 o
  -9   9   3          6.61         11.73        13.09 o
  -7   9   3        719.09        743.35        25.10 o
  -5   9   3       2024.24       2000.52        37.23 o
  -3   9   3        194.88        204.56        12.60 o
  -1   9   3        421.39        366.57        19.92 o
   1   9   3       1152.23       1180.22        29.94 o
   3   9   3        325.27        326.12        19.04 o
   5   9   3        110.52         93.49        15.97 o
   7   9   3         83.95         84.25        17.15 o
   9   9   3        101.10         78.15        36.47 o
 -12  10   3       4912.02       5007.75       118.98 o
 -10  10   3        636.78        655.29        33.39 o
  -8  10   3       6396.52       6143.99       101.60 o
  -6  10   3          0.68         -1.59         9.48 o
  -4  10   3       2737.37       2628.32        50.26 o
  -2  10   3       4022.83       3980.82        61.44 o
   0  10   3       1411.10       1387.62        37.03 o
   2  10   3      11250.48      11098.70       125.97 o
   4  10   3         69.37         66.16        14.02 o
   6  10   3       5795.85       5797.87        91.07 o
   8  10   3          6.81          9.02        18.77 o
 -11  11   3        170.93        172.50        24.66 o
  -9  11   3         58.76         53.53        21.76 o
  -7  11   3       4359.84       4467.84        75.62 o
  -5  11   3       6359.86       6365.15        75.88 o
  -3  11   3      10398.19      10174.86       121.98 o
  -1  11   3       1409.24       1379.66        38.68 o
   1  11   3       2253.68       2224.29        48.92 o
   3  11   3          0.22          1.24        13.15 o
   5  11   3       1154.35       1097.79        54.51 o
   7  11   3       1385.66       1414.10        56.10 o
 -12  12   3          3.03          2.93        22.27 o
 -10  12   3       3078.16       3217.45        69.01 o
  -8  12   3         56.96         92.09        18.20 o
  -6  12   3        380.69        349.49        25.19 o
  -4  12   3        757.73        755.50        32.18 o
  -2  12   3          4.86        -11.26        11.26 o
   0  12   3       4334.44       4510.60        75.65 o
   2  12   3          9.08          6.56        13.56 o
   4  12   3       2488.32       2500.04        59.75 o
   6  12   3         86.93         66.56        21.53 o
 -11  13   3       1255.45       1353.67        59.14 o
  -9  13   3        126.33         94.95        25.14 o
  -7  13   3        424.28        405.53        45.01 o
  -5  13   3       1331.77       1174.65        42.36 o
  -3  13   3        659.34        656.22        30.05 o
  -1  13   3        851.53        850.92        35.59 o
   1  13   3        908.63        971.15        40.59 o
   3  13   3        236.98        253.23        25.72 o
   5  13   3         32.22         28.25        20.60 o
  -8  14   3         50.57         37.86        21.01 o
  -6  14   3        683.89        641.02        36.61 o
  -4  14   3          1.98        -13.72        13.72 o
  -2  14   3         32.11         21.97        14.68 o
   0  14   3       2674.16       2646.57        70.70 o
   2  14   3        783.78        806.92        41.31 o
   4  14   3       2200.02       2293.26        69.72 o
  -7  15   3       1919.98       2022.42        64.51 o
  -5  15   3        674.27        682.72        39.22 o
  -3  15   3       2195.83       2321.79        55.59 o
  -1  15   3        138.01        165.69        22.78 o
   1  15   3       1092.14       1218.46        61.64 o
   3  15   3        311.40        375.45        36.61 o
  -4  16   3        187.21        210.17        28.43 o
  -2  16   3         24.47          8.02        17.96 o
   0  16   3        575.27        515.75        37.64 o
 -16   0   4      10237.91       9979.85       374.42 o
 -14   0   4       2162.83       2101.26        85.88 o
 -12   0   4       3472.00       3670.19       106.84 o
 -10   0   4       7415.03       7114.77       131.47 o
  -8   0   4       1915.95       1906.38        47.08 o
  -6   0   4       1201.57       1174.11        33.42 o
  -4   0   4        155.29        195.79        15.45 o
  -2   0   4      80290.32      76039.24      1392.74 o
   0   0   4       2943.61       2928.78        93.71 o
   2   0   4      27061.96      26899.39       433.30 o
   4   0   4       5877.51       5323.00       154.06 o
   6   0   4       1410.91       1440.87        55.40 o
   8   0   4       7178.46       7187.70       174.55 o
  10   0   4        399.01        446.86        67.85 o
 -15   1   4        894.31        874.67        51.75 o
 -13   1   4        724.72        655.22        37.00 o
 -11   1   4        859.84        816.58        29.27 o
  -9   1   4       4119.34       4058.94        61.96 o
  -7   1   4       4995.13       4861.14        58.16 o
  -5   1   4        959.88        956.42        21.57 o
  -3   1   4       2313.17       2222.30        39.57 o
  -1   1   4        349.92        337.40        16.27 o
   1   1   4       2264.95       2257.52        33.89 o
   3   1   4       8558.82       8283.14       147.05 o
   5   1   4       2959.15       2890.46        99.58 o
   7   1   4       1219.56       1299.27        43.22 o
   9   1   4        721.68        779.90        49.63 o
 -16   2   4        124.62        134.40        34.57 o
 -14   2   4         21.13         11.27        17.31 o
 -12   2   4        744.89        719.86        35.12 o
 -10   2   4         79.11         87.13        10.33 o
  -8   2   4        404.03        406.06        20.22 o
  -6   2   4       2297.26       2197.18        35.41 o
  -4   2   4        156.66        172.23         9.30 o
  -2   2   4         64.71         44.63         7.66 o
   0   2   4       1422.68       1405.96        31.38 o
   2   2   4       4382.95       4097.73        54.35 o
   4   2   4        862.37        772.82        67.79 o
   6   2   4        497.27        517.03        28.92 o
   8   2   4       2266.64       2251.30        55.89 o
  10   2   4          0.08         -2.83        25.37 o
 -15   3   4        812.71        882.61        53.09 o
 -13   3   4       3590.16       3570.01        67.35 o
 -11   3   4        176.67        169.62        16.04 o
  -9   3   4      18587.25      18352.51       177.66 o
  -7   3   4          0.13          8.65         7.93 o
  -5   3   4       6373.72       5964.07        68.58 o
  -3   3   4       1868.92       1913.96        35.01 o
  -1   3   4       6199.18       6321.78        77.72 o
   1   3   4       8112.99       7792.44        91.54 o
   3   3   4        743.39        711.05        22.08 o
   5   3   4      13386.74      13171.00       182.09 o
   7   3   4        289.19        301.76        22.63 o
   9   3   4       3413.66       3535.74        92.63 o
 -16   4   4        529.46        586.72        55.13 o
 -14   4   4       5724.00       5703.51        99.70 o
 -12   4   4       1480.50       1443.23        44.55 o
 -10   4   4          1.33          2.65         8.59 o
  -8   4   4        688.69        692.46        22.44 o
  -6   4   4         93.20         95.77         9.96 o
  -4   4   4      10452.41       9991.97       122.27 o
  -2   4   4       2710.74       2766.83        56.39 o
   0   4   4      12047.95      11503.78       133.34 o
   2   4   4        253.59        287.79        14.42 o
   4   4   4       8786.61       8911.45       111.66 o
   6   4   4        866.63        814.40        40.35 o
   8   4   4         15.19         -4.16        18.91 o
  10   4   4       2001.07       2156.91       221.56 o
 -15   5   4       1032.37       1055.98        52.96 o
 -13   5   4       1446.67       1506.94        48.43 o
 -11   5   4       2041.99       1927.85        42.17 o
  -9   5   4       2544.53       2531.79        41.92 o
  -7   5   4      11821.84      11356.98       119.86 o
  -5   5   4       2859.23       2794.78        46.58 o
  -3   5   4         10.51          4.91         6.99 o
  -1   5   4         99.43         75.73        11.26 o
   1   5   4       3033.63       2862.39        38.82 o
   3   5   4        614.32        602.27        23.56 o
   5   5   4         30.22         37.91        11.08 o
   7   5   4       4983.92       4934.89       106.74 o
   9   5   4        609.07        628.75        54.12 o
 -14   6   4        448.28        463.73        38.82 o
 -12   6   4        544.48        617.31        31.75 o
 -10   6   4        294.62        288.20        19.47 o
  -8   6   4       1713.14       1665.95        31.31 o
  -6   6   4        759.84        719.63        20.93 o
  -4   6   4       1363.42       1450.92        33.97 o
  -2   6   4       1005.11        889.96        29.51 o
   0   6   4       1578.10       1423.45        27.48 o
   2   6   4        707.76        725.59        22.84 o
   4   6   4        666.36        750.99        28.35 o
   6   6   4        925.97        991.14        44.86 o
   8   6   4        545.18        484.29        48.57 o
 -15   7   4        552.44        520.60        51.23 o
 -13   7   4         23.10         34.88        18.86 o
 -11   7   4       1844.96       1945.49        43.77 o
  -9   7   4       1007.34       1085.17        29.21 o
  -7   7   4       2895.85       2720.18        44.34 o
  -5   7   4        126.95        112.76        12.11 o
  -3   7   4       9205.82       8619.49        99.24 o
  -1   7   4        433.92        401.83        23.24 o
   1   7   4        143.18        143.25        11.84 o
   3   7   4       4392.81       4061.97        67.26 o
   5   7   4         41.47         44.11        14.41 o
   7   7   4        464.39        430.16        34.83 o
   9   7   4          2.28         -7.62        25.94 o
 -14   8   4       1151.12       1209.80        58.87 o
 -12   8   4        419.07        467.31        32.60 o
 -10   8   4        930.46        929.00        38.30 o
  -8   8   4        188.61        183.01        14.95 o
  -6   8   4       1515.44       1419.49        32.22 o
  -4   8   4       3871.35       3660.31        53.03 o
  -2   8   4        855.34        813.36        30.17 o
   0   8   4        874.22        809.92        29.65 o
   2   8   4         87.60         91.83        14.05 o
   4   8   4        901.61        887.74        37.48 o
   6   8   4         63.05         63.43        18.22 o
   8   8   4        231.69        284.91        49.36 o
 -13   9   4        183.34        173.26        28.22 o
 -11   9   4        105.02         72.57        17.75 o
  -9   9   4       1482.27       1489.99        47.63 o
  -7   9   4        431.68        416.96        21.72 o
  -5   9   4         91.68         93.33        12.54 o
  -3   9   4         88.86         80.55        12.75 o
  -1   9   4         20.54         -4.30        10.14 o
   1   9   4        156.77        156.64        16.36 o
   3   9   4        179.73        164.06        21.11 o
   5   9   4         61.83         39.62        16.62 o
   7   9   4        186.63        234.74        44.68 o
 -12  10   4          6.58         -5.71        17.63 o
 -10  10   4       4455.78       4423.19        80.02 o
  -8  10   4        417.41        381.47        26.31 o
  -6  10   4        305.83        334.51        21.01 o
  -4  10   4          7.45         -3.82        11.12 o
  -2  10   4       4312.42       4140.64        73.42 o
   0  10   4         16.38         55.06        13.73 o
   2  10   4          0.98         -0.71        12.75 o
   4  10   4        221.24        204.06        28.62 o
   6  10   4          6.03          8.52        18.97 o
 -11  11   4         30.67         -7.29        15.99 o
  -9  11   4         99.43        104.35        19.55 o
  -7  11   4         44.41         36.61        13.42 o
  -5  11   4         26.61         18.25        12.89 o
  -3  11   4          8.86          5.06        12.77 o
  -1  11   4        116.30        103.25        16.75 o
   1  11   4       1165.34       1291.88        49.56 o
   3  11   4        440.02        450.49        35.79 o
   5  11   4       1323.55       1372.79        61.47 o
 -10  12   4         26.36          1.94        17.10 o
  -8  12   4         17.23         13.90        16.89 o
  -6  12   4       1965.33       1987.78        50.97 o
  -4  12   4         96.78         89.69        16.28 o
  -2  12   4        317.85        301.61        24.18 o
   0  12   4       1583.43       1585.82        51.00 o
   2  12   4         15.69          5.67        19.66 o
   4  12   4       1141.21       1178.21        53.87 o
  -9  13   4       1512.45       1578.21        85.58 o
  -7  13   4        227.18        246.76        25.90 o
  -5  13   4        156.07        174.08        22.18 o
  -3  13   4        540.92        554.60        32.09 o
  -1  13   4         27.22         30.68        15.82 o
   1  13   4        738.29        704.34        41.65 o
   3  13   4          4.38         23.39        22.34 o
  -8  14   4        718.09        735.43        44.06 o
  -6  14   4        620.70        699.55        47.98 o
  -4  14   4       1345.98       1334.45        64.14 o
  -2  14   4       2170.18       2244.12        60.77 o
   0  14   4        274.54        289.07        31.26 o
   2  14   4       1587.40       1744.71        72.80 o
  -5  15   4         90.86        114.37        22.24 o
  -3  15   4         69.78         64.38        21.60 o
  -1  15   4        105.43        121.88        25.94 o
 -15   1   5        769.56        769.41        45.12 o
 -13   1   5        558.05        585.47        36.30 o
 -11   1   5         17.72         15.04        10.52 o
  -9   1   5        405.39        396.89        21.56 o
  -7   1   5        218.68        161.02        12.59 o
  -5   1   5        424.53        376.63        19.31 o
  -3   1   5        297.40        307.24        19.90 o
  -1   1   5       8730.16       8668.10       134.88 o
   1   1   5         35.36         33.61         8.52 o
   3   1   5        103.67        104.15        17.28 o
   5   1   5          0.33        -11.20        11.20 o
   7   1   5        299.27        283.81        22.96 o
   9   1   5         21.36          3.94        21.89 o
 -16   2   5          3.37         12.74        23.16 o
 -14   2   5        417.60        371.22        32.33 o
 -12   2   5       2503.39       2348.99        56.23 o
 -10   2   5        886.25        842.27        31.27 o
  -8   2   5       3054.97       3000.85        47.66 o
  -6   2   5       1478.55       1410.76        30.76 o
  -4   2   5        467.35        432.84        24.75 o
  -2   2   5        360.12        338.07        18.70 o
   0   2   5       1076.44       1119.90        31.28 o
   2   2   5        789.90        737.57        22.46 o
   4   2   5       1562.54       1577.91        57.25 o
   6   2   5        415.97        383.71        24.18 o
   8   2   5        122.28         72.53        26.57 o
 -15   3   5       1626.42       1648.97        63.14 o
 -13   3   5         86.06         76.52        18.30 o
 -11   3   5       1977.62       1913.73        40.46 o
  -9   3   5          0.13         12.65         8.83 o
  -7   3   5        638.71        633.08        21.17 o
  -5   3   5         57.98         49.79        10.38 o
  -3   3   5       2270.84       2221.05        44.16 o
  -1   3   5       2408.60       2448.16        45.23 o
   1   3   5        305.38        341.13        16.22 o
   3   3   5        339.90        387.23        27.64 o
   5   3   5       1396.72       1427.89        58.22 o
   7   3   5       1942.80       1894.44        47.55 o
   9   3   5        250.87        280.47        41.30 o
 -16   4   5       1228.15       1293.09        78.52 o
 -14   4   5        253.42        290.05        27.46 o
 -12   4   5       1490.81       1570.04        49.06 o
 -10   4   5        887.38        847.04        28.55 o
  -8   4   5        241.43        259.08        17.05 o
  -6   4   5       1672.15       1607.09        38.58 o
  -4   4   5        342.19        244.92        19.50 o
  -2   4   5       1557.66       1507.12        42.40 o
   0   4   5       1055.09       1059.08        32.56 o
   2   4   5       2167.46       2095.77        46.01 o
   4   4   5        852.74        854.85        40.26 o
   6   4   5         23.44         32.83        15.93 o
   8   4   5       1097.38       1138.97        69.74 o
 -15   5   5       1237.65       1393.85        73.07 o
 -13   5   5        213.15        212.04        40.45 o
 -11   5   5         56.00         50.94        15.55 o
  -9   5   5       1758.07       1728.85        67.53 o
  -7   5   5        115.63        144.10        16.60 o
  -5   5   5         12.68         26.96        10.79 o
  -3   5   5        325.77        280.68        23.10 o
  -1   5   5        419.69        393.30        22.73 o
   1   5   5         58.39         32.95        10.73 o
   3   5   5         78.46         96.57        14.06 o
   5   5   5        584.31        595.75        36.26 o
   7   5   5         96.21        209.89        84.45 o
 -14   6   5         70.93         53.54        20.65 o
 -12   6   5        191.36        163.20        20.64 o
 -10   6   5        160.75        173.21        20.44 o
  -8   6   5       2045.00       1984.24        47.08 o
  -6   6   5        872.67        736.43        31.31 o
  -4   6   5        647.20        570.18        33.17 o
  -2   6   5          0.29         -0.62        11.26 o
   0   6   5       1820.86       1840.04        46.83 o
   2   6   5          8.71         -9.22        10.45 o
   4   6   5        265.91        263.05        34.59 o
   6   6   5        291.69        248.29        40.06 o
   8   6   5        100.11         97.31        37.21 o
 -15   7   5        307.33        293.76        33.99 o
 -13   7   5       5124.39       5145.49        97.53 o
 -11   7   5        391.03        383.92        42.78 o
  -9   7   5       4957.79       4871.05        75.95 o
  -7   7   5         19.24          1.25        10.86 o
  -5   7   5       1367.32       1209.52        46.27 o
  -3   7   5       2366.75       2388.90        50.36 o
  -1   7   5        537.81        496.84        23.79 o
   1   7   5       2615.38       2558.34        57.62 o
   3   7   5        289.13        265.44        26.09 o
   5   7   5       8781.37       8937.34       209.77 o
   7   7   5        108.71         24.83        34.35 o
 -14   8   5        624.78        586.70        63.39 o
 -12   8   5        255.63        302.72        28.00 o
 -10   8   5        675.65        620.76        34.99 o
  -8   8   5       1626.92       1669.27        39.68 o
  -6   8   5       3803.31       3651.83        69.48 o
  -4   8   5        159.61        170.37        17.75 o
  -2   8   5       3514.65       3791.86        63.33 o
   0   8   5       1968.92       1846.22        44.71 o
   2   8   5       1128.63       1176.03        44.23 o
   4   8   5       1378.95       1481.42        59.05 o
   6   8   5        766.07        724.70        57.48 o
 -13   9   5        248.30        285.51        38.96 o
 -11   9   5        304.76        271.06        27.25 o
  -9   9   5          1.58         -0.39        13.44 o
  -7   9   5        933.59        977.02        34.58 o
  -5   9   5         16.61         21.69        12.07 o
  -3   9   5        303.01        282.74        21.34 o
  -1   9   5        563.25        566.71        29.95 o
   1   9   5         52.08         53.32        17.90 o
   3   9   5        139.01        143.89        26.65 o
   5   9   5          0.03         -5.37        30.31 o
 -12  10   5        922.80       1004.24        48.99 o
 -10  10   5        843.16        906.78        53.31 o
  -8  10   5          0.02         12.96        14.28 o
  -6  10   5       6227.65       6254.56        94.76 o
  -4  10   5        348.95        378.86        23.72 o
  -2  10   5       3088.49       3134.62        60.80 o
   0  10   5        129.51        187.11        20.60 o
   2  10   5       3275.08       3412.50        82.44 o
   4  10   5        987.84       1101.55        61.40 o
 -11  11   5       4676.37       4606.56        87.62 o
  -9  11   5       1117.83       1029.56        47.50 o
  -7  11   5        417.61        364.85        27.18 o
  -5  11   5        139.86        115.62        18.00 o
  -3  11   5        757.13        770.60        35.71 o
  -1  11   5       1720.73       1687.96        51.65 o
   1  11   5       2342.43       2445.95        73.84 o
   3  11   5       2804.71       2905.33       102.16 o
 -10  12   5          2.88          3.63        18.66 o
  -8  12   5       4668.15       4624.50        92.14 o
  -6  12   5        610.88        658.51        33.37 o
  -4  12   5       4953.20       5200.79        93.97 o
  -2  12   5         52.33         34.39        17.64 o
   0  12   5       4512.20       4628.24       105.63 o
   2  12   5        720.92        838.31        50.66 o
  -9  13   5        361.58        387.70        34.54 o
  -7  13   5        804.50        725.39        42.86 o
  -5  13   5        447.11        408.89        30.73 o
  -3  13   5          4.11          6.84        17.98 o
  -1  13   5       2949.75       2986.14        75.44 o
   1  13   5        317.20        297.51        35.65 o
  -6  14   5        333.13        338.30        43.66 o
  -4  14   5       3192.47       3220.66        85.50 o
  -2  14   5          8.42        -18.45        18.45 o
 -16   0   6        179.51        167.36        41.43 o
 -14   0   6       1148.13       1218.33        81.99 o
 -12   0   6       1333.21       1324.42        61.50 o
 -10   0   6      19363.21      19177.06       267.21 o
  -8   0   6       1199.04       1244.76        44.11 o
  -6   0   6      29764.30      29777.33       424.43 o
  -4   0   6         11.98          7.76        25.09 o
  -2   0   6       8556.54       8452.55       214.44 o
   0   0   6       6862.74       6524.59       133.14 o
   2   0   6         11.63         13.12        11.89 o
   4   0   6       6279.20       6122.02       245.94 o
   6   0   6       1456.43       1414.46        73.48 o
 -15   1   6       1855.95       1866.50        66.87 o
 -13   1   6        259.13        212.48        24.60 o
 -11   1   6          2.01         18.93        10.87 o
  -9   1   6        748.74        735.35        25.74 o
  -7   1   6        502.27        496.76        21.19 o
  -5   1   6       2278.66       2165.81        48.19 o
  -3   1   6       6795.95       6601.09        97.47 o
  -1   1   6       5351.67       5286.51        82.27 o
   1   1   6       2016.19       2016.79        38.83 o
   3   1   6        406.79        458.58        34.63 o
   5   1   6         28.15         22.97        17.05 o
   7   1   6         25.37         22.23        22.69 o
 -16   2   6       1066.76       1109.40        64.32 o
 -14   2   6          1.83        -16.41        18.48 o
 -12   2   6        935.49        965.37        38.17 o
 -10   2   6       1733.51       1743.05        35.02 o
  -8   2   6        132.64        135.87        12.81 o
  -6   2   6       4019.71       3863.92        64.33 o
  -4   2   6        590.54        582.74        27.63 o
  -2   2   6        825.44        804.20        30.15 o
   0   2   6          7.73          8.67        10.70 o
   2   2   6        653.86        633.06        43.95 o
   4   2   6         11.96         -6.53        14.05 o
   6   2   6        146.08         74.76        18.51 o
 -15   3   6         77.67         66.08        23.99 o
 -13   3   6       6408.58       6511.97       150.85 o
 -11   3   6        475.44        464.78        25.35 o
  -9   3   6       6370.10       6416.40        92.64 o
  -7   3   6       2523.88       2398.73        46.67 o
  -5   3   6        281.45        297.69        21.72 o
  -3   3   6      10545.12      10187.92       202.29 o
  -1   3   6          0.73         -0.44        11.32 o
   1   3   6       8273.90       8172.47       128.27 o
   3   3   6        310.55        263.84        40.97 o
   5   3   6       4770.75       4961.93        99.30 o
   7   3   6        597.04        601.10        62.46 o
 -14   4   6        460.33        461.23        38.36 o
 -12   4   6       2418.65       2534.88        67.90 o
 -10   4   6       2818.04       2732.97        55.55 o
  -8   4   6      13450.82      12843.43       163.76 o
  -6   4   6          0.32          3.66        11.76 o
  -4   4   6       2874.84       2670.78        81.86 o
  -2   4   6        313.86        247.12        22.55 o
   0   4   6         70.23         63.04        20.38 o
   2   4   6        992.89        881.96        53.63 o
   4   4   6       1246.91       1190.06        76.62 o
   6   4   6       4209.60       4395.53       160.17 o
 -15   5   6       3144.69       3240.71        86.03 o
 -13   5   6        167.45        159.71        34.70 o
 -11   5   6        132.54        161.40        21.35 o
  -9   5   6       3193.67       3034.08        62.57 o
  -7   5   6         93.33         91.04        15.85 o
  -5   5   6       3791.10       3741.19        73.42 o
  -3   5   6          0.08         -7.45        13.37 o
  -1   5   6       1369.68       1362.29        47.34 o
   1   5   6          9.83        -12.92        12.95 o
   3   5   6       1565.21       1592.90        91.87 o
   5   5   6       1043.47       1167.21        68.06 o
 -14   6   6          1.25          8.51        20.39 o
 -12   6   6        768.40        782.15        40.62 o
 -10   6   6        713.08        673.20        38.49 o
  -8   6   6         85.27         66.85        15.20 o
  -6   6   6       3900.38       3890.95        84.82 o
  -4   6   6       2218.15       2162.36        71.22 o
  -2   6   6        641.63        656.14        34.78 o
   0   6   6        571.69        601.50        29.63 o
   2   6   6        441.12        474.28        43.64 o
   4   6   6        195.76        161.39        32.06 o
   6   6   6        954.78        953.83        75.60 o
 -13   7   6        141.09        134.62        35.65 o
 -11   7   6       1218.50       1255.70        54.80 o
  -9   7   6          8.46          5.80        13.85 o
  -7   7   6        702.03        669.68        33.52 o
  -5   7   6       1604.02       1487.24        44.84 o
  -3   7   6         46.60         27.16        15.28 o
  -1   7   6       2718.70       2597.69        62.62 o
   1   7   6          4.67         15.13        16.49 o
   3   7   6       1216.69       1090.43        96.51 o
   5   7   6        468.01        452.40        57.38 o
 -12   8   6       1512.24       1481.43        61.86 o
 -10   8   6        173.63        159.79        23.98 o
  -8   8   6          1.39          0.03        12.57 o
  -6   8   6        165.03        172.26        20.82 o
  -4   8   6        491.93        494.91        32.90 o
  -2   8   6        138.68        164.22        22.47 o
   0   8   6        206.50        195.21        23.74 o
   2   8   6       3613.26       3588.81       136.56 o
   4   8   6         59.35         18.82        30.97 o
 -11   9   6       2617.93       2603.64        87.49 o
  -9   9   6       1142.76       1200.01        53.24 o
  -7   9   6         75.40         69.88        16.08 o
  -5   9   6        522.62        548.82        32.70 o
  -3   9   6        548.02        551.56        32.01 o
  -1   9   6        334.66        383.37        30.90 o
   1   9   6        317.35        315.50        35.69 o
   3   9   6        139.98         56.10        35.03 o
 -12  10   6         21.55         24.97        22.40 o
 -10  10   6        904.79        947.06        49.81 o
  -8  10   6         35.75         35.20        21.32 o
  -6  10   6         37.53         50.08        16.81 o
  -4  10   6         11.61        -14.32        14.32 o
  -2  10   6        296.04        305.44        31.61 o
   0  10   6       1199.19       1229.24        74.18 o
   2  10   6          0.78         -4.81        21.51 o
  -9  11   6       1148.90       1139.03        61.67 o
  -7  11   6        176.29        171.81        26.81 o
  -5  11   6         56.55         65.68        19.38 o
  -3  11   6       2168.22       2153.58        63.57 o
  -1  11   6        508.28        535.88        41.90 o
   1  11   6        224.05        218.82        35.30 o
  -8  12   6        214.78        199.23        29.25 o
  -6  12   6       1072.28       1060.35        48.39 o
  -4  12   6        238.87        199.90        30.38 o
  -2  12   6          2.51        -34.00        34.00 o
   0  12   6        226.77        192.78        31.29 o
  -5  13   6        463.94        475.70        42.10 o
  -3  13   6        545.93        558.72        46.02 o
 -15   1   7         64.02         59.48        32.24 o
 -13   1   7        307.37        333.03        31.74 o
 -11   1   7         27.73         31.02        13.45 o
  -9   1   7       2123.15       2076.84        46.72 o
  -7   1   7         21.31          7.50        13.95 o
  -5   1   7        358.59        360.96        23.33 o
  -3   1   7        244.66        235.78        23.92 o
  -1   1   7          0.17         -3.40        11.36 o
   1   1   7        136.89        142.92        30.14 o
   3   1   7          0.45         13.63        28.99 o
 -14   2   7        234.59        265.06        33.58 o
 -12   2   7        291.09        293.23        24.89 o
 -10   2   7         39.03         37.18        12.71 o
  -8   2   7         85.72         66.69        14.10 o
  -6   2   7        347.22        388.92        28.50 o
  -4   2   7       1077.35       1098.29        45.81 o
  -2   2   7       1106.96       1090.26        42.76 o
   0   2   7        498.44        503.51        27.11 o
   2   2   7         54.49         43.37        27.07 o
   4   2   7        526.89        454.27        58.03 o
 -13   3   7          2.57         -1.11        19.73 o
 -11   3   7        940.14        945.26        41.82 o
  -9   3   7       2714.43       2713.03        56.55 o
  -7   3   7        957.20        965.74        48.29 o
  -5   3   7        806.41        874.15        44.19 o
  -3   3   7        113.15        156.44        21.74 o
  -1   3   7       3252.16       3180.29        71.82 o
   1   3   7        396.59        429.04        35.34 o
   3   3   7        179.11        132.99        31.01 o
 -14   4   7       1548.39       1578.90        67.45 o
 -12   4   7         39.20         17.77        22.58 o
 -10   4   7        872.33        884.35        37.49 o
  -8   4   7        247.82        264.09        25.03 o
  -6   4   7       1643.44       1553.95        54.59 o
  -4   4   7       1334.65       1365.03        51.18 o
  -2   4   7        702.89        678.78        38.62 o
   0   4   7       3894.96       4104.63        90.57 o
   2   4   7        166.18        103.91        34.02 o
   4   4   7       1708.56       1806.68        86.78 o
 -13   5   7         27.88         54.19        23.77 o
 -11   5   7         12.99          0.65        14.97 o
  -9   5   7        241.23        245.35        23.70 o
  -7   5   7         28.43         17.34        14.97 o
  -5   5   7          9.40         -2.66        15.63 o
  -3   5   7       2227.80       2334.29        64.54 o
  -1   5   7         50.26         57.33        17.55 o
   1   5   7        437.63        421.56        69.73 o
   3   5   7        696.78        674.53        63.68 o
 -12   6   7        788.38        778.27        46.29 o
 -10   6   7          0.57         -9.58        16.71 o
  -8   6   7        183.96        175.63        30.28 o
  -6   6   7          3.68          7.08        16.54 o
  -4   6   7        860.79        888.12        49.12 o
  -2   6   7       1827.72       1651.57        55.10 o
   0   6   7        848.75        869.58        44.22 o
   2   6   7        553.33        547.10        66.46 o
 -13   7   7          5.96         -9.41        21.65 o
 -11   7   7       1638.57       1725.34        64.77 o
  -9   7   7        962.99        842.92        52.56 o
  -7   7   7       6085.92       5953.46       109.88 o
  -5   7   7        285.86        330.46        29.64 o
  -3   7   7       9945.13      10148.47       157.99 o
  -1   7   7        266.91        249.33        28.76 o
   1   7   7        885.49       1015.58        83.70 o
 -12   8   7        146.31        114.35        26.12 o
 -10   8   7       1105.41       1183.08        54.68 o
  -8   8   7        902.02        873.78        42.49 o
  -6   8   7       1415.31       1480.82        61.75 o
  -4   8   7        550.46        576.30        41.18 o
  -2   8   7       1960.38       2044.95        66.94 o
   0   8   7       1651.16       1634.68       107.86 o
   2   8   7       1037.09       1029.99        79.70 o
 -11   9   7         38.28         54.91        23.46 o
  -9   9   7         47.84         45.94        23.80 o
  -7   9   7        208.69        200.97        28.00 o
  -5   9   7         54.54         39.99        21.90 o
  -3   9   7        197.23        180.58        28.16 o
  -1   9   7       1227.85       1221.91        84.89 o
   1   9   7         69.65         60.03        37.38 o
  -8  10   7        190.07        131.76        29.56 o
  -6  10   7       1512.62       1660.66        72.33 o
  -4  10   7       1205.13       1226.15        62.48 o
  -2  10   7        288.39        355.13        36.19 o
  -7  11   7       1768.52       1830.87        98.69 o
  -5  11   7       2577.92       2830.47        87.23 o
  -3  11   7       1729.34       1721.32        72.51 o
 -12   0   8       1169.94       1398.08        79.98 o
 -10   0   8       1272.94       1285.80        74.88 o
  -8   0   8        862.38        961.30        62.35 o
  -6   0   8        107.75        109.64        29.91 o
  -4   0   8       4146.43       4425.29       151.64 o
  -2   0   8        626.27        636.04        59.57 o
   0   0   8       8825.08       8668.64       374.84 o
 -13   1   8        312.50        293.18        37.21 o
 -11   1   8       1208.90       1295.72        50.10 o
  -9   1   8        610.96        603.87        37.87 o
  -7   1   8        580.30        532.25        34.53 o
  -5   1   8        734.48        731.11        57.84 o
  -3   1   8        268.51        248.64        30.26 o
  -1   1   8        106.24        122.73        39.63 o
   1   1   8        437.67        441.62        68.38 o
 -12   2   8          7.35          8.45        19.21 o
 -10   2   8         91.09         87.68        20.67 o
  -8   2   8        264.50        330.90        34.09 o
  -6   2   8         55.70         56.38        19.19 o
  -4   2   8        281.02        304.59        30.15 o
  -2   2   8        700.51        801.52        48.18 o
   0   2   8         78.25         77.14        45.35 o
 -13   3   8         82.90         65.93        30.47 o
 -11   3   8       4602.48       4628.90       105.41 o
  -9   3   8          5.52        -14.61        14.61 o
  -7   3   8       1709.10       1815.40        57.13 o
  -5   3   8        675.77        671.74        55.63 o
  -3   3   8       2268.54       2263.91        64.74 o
  -1   3   8        302.60        346.60        42.30 o
   1   3   8        774.00        827.42        73.26 o
 -12   4   8        755.07        756.48        45.52 o
 -10   4   8         14.36         15.16        17.25 o
  -8   4   8        326.06        315.56        29.74 o
  -6   4   8       1683.74       1825.94        75.95 o
  -4   4   8        706.91        725.61        47.72 o
  -2   4   8       1408.90       1558.97        61.22 o
   0   4   8       1311.91       1202.29        60.05 o
 -11   5   8       1033.35       1054.44        47.73 o
  -9   5   8       4709.82       4633.65        96.36 o
  -7   5   8          2.85         47.42        22.59 o
  -5   5   8        871.86        875.50        54.59 o
  -3   5   8       1211.38       1209.50        66.51 o
  -1   5   8         20.66         23.98        23.30 o
 -10   6   8        546.77        571.44        44.11 o
  -8   6   8         28.89         22.75        23.74 o
  -6   6   8       2564.89       2656.06        84.92 o
  -4   6   8          0.00          8.66        21.36 o
  -2   6   8        660.00        744.44        46.10 o
  -9   7   8        477.29        531.20        44.16 o
  -7   7   8         12.54         -4.30        23.00 o
  -5   7   8       2921.64       2995.59       142.23 o
  -3   7   8          6.03         19.63        20.93 o
  -8   8   8        318.35        369.70        38.83 o
  -6   8   8       2835.89       2924.41        85.15 o
  -4   8   8        283.49        234.55        42.20 o
  -9   1   9        408.74        489.41        47.02 o
  -7   1   9        253.10        324.98        53.17 o
  -5   1   9        401.98        505.15        46.04 o
  -3   1   9       1352.40       1371.64        67.29 o
  -8   2   9        132.69        102.43        32.46 o
  -6   2   9         23.49         -0.71        23.15 o
  -4   2   9         49.69         27.48        23.08 o
  -9   3   9       1345.67       1516.27        72.39 o
  -7   3   9          2.79         33.58        24.44 o
  -5   3   9        331.94        357.39        48.24 o
  -6   4   9         26.08         36.79        22.33 o
                                                
